# Supplementary material for: Low-abundant bacteria drive compositional changes in the gut microbiota after dietary alteration
Source: Microbiome. 2018 May 10;6:86. doi: 10.1186/s40168-018-0469-5 (PMC5944116; doi:10.1186/s40168-018-0469-5)
Supplement: Supplementary file 2 — 16S rRNA gene sequencing OTU table. The Qiime generated OTU table for the samples used in this study. (XLSX 663 kb) [file 40168_2018_469_MOESM2_ESM.xlsx]

## Sheet: otu_table_18000
# Constructed from biom file
#OTU ID	0B	0C	0D	0G	0H	0I	0J	0K	0L	C.14.A	C.14.B	C.14.C	C.21.A	C.21.B	C.21.E	C.28.A	C.28.B	C.28.C	C.35.A	C.35.D	C.35.E	C.42.A	C.42.C	C.49.A	C.49.D	C.49.E	C.1.C	C.1.D	C.2.B	C.2.C	C.2.E	C.3.B	C.3.C	C.3.E	C.7.C	OM.1.A	OM.1.B	OM.1.D	OM.2.A	OM.2.B	OM.2.C	OM.3.A	OM.3.C	OM.7.C	OM.7.D	OM.7.E	OM.14.B	OM.14.C	OM.14.D
denovo51160	10	10	4	2	0	3	19	18	1	15	14	12	11	30	12	37	23	0	29	4	12	23	18	14	21	1	4	4	8	5	26	34	13	12	5	0	4	7	65	28	34	5	22	1	4	7	21	9	4
denovo234126	0	0	0	0	0	0	0	0	0	0	0	0	0	0	0	0	0	0	0	0	0	0	0	0	0	0	0	0	0	0	0	0	0	0	0	0	0	0	0	0	0	0	0	0	0	0	0	0	0
denovo29345	47	8	10	28	35	17	20	41	11	54	39	39	47	30	8	17	8	0	17	47	20	77	14	148	11	55	59	49	136	47	37	45	74	44	20	66	40	65	81	110	56	33	38	33	44	48	42	40	20
denovo246687	0	0	0	0	0	0	0	0	0	0	0	0	12	0	30	39	1	0	13	2	2	6	84	86	1	1	0	0	2	0	0	0	0	0	3	0	0	0	0	0	0	0	0	0	1	0	0	0	0
denovo83961	11	38	14	8	10	22	17	5	12	19	2	8	4	11	5	1	2	2	2	2	5	4	2	8	2	0	18	8	8	7	18	6	18	5	6	6	4	27	27	49	11	10	20	23	12	9	66	35	32
denovo95049	7	3	7	7	9	6	7	5	1	3	4	0	1	10	1	1	0	0	0	0	0	0	0	0	0	0	3	3	2	4	6	8	5	14	2	6	1	6	5	6	6	7	2	13	1	3	4	9	9
denovo5248	8	7	2	2	1	1	1	6	1	3	5	3	3	1	16	19	4	2	3	9	16	4	6	7	0	0	0	1	2	2	0	0	7	1	1	1	3	1	1	0	0	2	1	1	1	4	9	4	8
denovo102604	15	63	21	9	16	22	34	10	13	0	6	1	0	0	1	3	5	0	0	2	2	0	0	1	3	3	13	14	19	33	0	27	10	10	0	54	9	5	3	13	11	24	29	54	74	61	6	15	41
denovo100571	4	17	23	10	13	64	21	35	18	80	421	110	123	62	166	19	59	0	67	0	2	49	50	11	30	3	8	5	54	50	259	24	20	38	27	18	68	55	7	135	54	27	42	180	16	24	29	50	92
denovo99384	2	3	9	3	3	2	3	3	5	0	2	1	0	0	0	4	0	0	2	4	6	2	0	2	3	0	2	0	0	2	2	0	7	3	0	2	0	1	4	0	1	3	0	1	1	3	1	1	1
denovo65013	56	57	49	61	23	21	119	61	48	60	62	30	272	41	50	36	5	1	70	80	51	51	24	19	7	12	46	40	70	70	31	15	11	30	13	42	42	17	20	143	16	8	18	19	21	20	41	23	22
denovo223820	2	1	0	1	1	1	2	1	0	1	0	0	1	0	1	1	0	0	0	4	3	0	2	1	0	0	1	0	0	0	0	2	0	1	1	0	0	0	0	0	0	0	0	1	0	1	0	0	2
denovo91194	1	2	0	0	1	1	0	0	0	0	0	0	0	0	0	0	0	0	0	0	0	0	0	0	0	0	0	0	0	1	7	0	0	3	0	2	0	0	0	0	0	0	1	1	0	2	0	1	0
denovo12912	2	5	3	4	5	0	1	4	1	0	0	0	0	0	0	0	0	0	0	0	1	0	1	0	0	0	9	0	0	0	0	0	0	1	0	0	3	0	0	0	2	1	0	1	3	1	0	0	0
denovo187997	0	5	0	2	2	0	0	3	0	0	0	0	31	4	27	0	4	0	0	0	0	0	0	0	0	0	2	0	0	0	19	1	0	0	0	0	0	1	0	5	1	0	0	0	0	0	1	0	1
denovo27954	4	0	3	1	0	5	0	9	3	5	5	7	1	0	0	0	0	0	0	0	0	0	0	1	1	0	1	0	1	0	0	3	0	0	0	0	2	3	2	2	0	3	10	12	0	0	8	2	14
denovo39308	0	1	2	0	3	1	1	6	1	2	2	3	3	1	1	8	29	0	1	1	2	4	11	3	4	3	1	2	2	2	2	1	1	0	0	2	3	0	3	0	1	5	12	3	3	1	0	2	1
denovo15270	10	24	17	14	18	13	5	18	11	44	47	47	43	43	50	72	30	8	6	16	7	35	37	55	48	24	12	45	64	42	23	52	80	36	19	18	11	20	8	34	14	25	58	24	19	32	17	30	31
denovo180850	0	1	2	1	2	1	0	2	1	1	1	3	0	1	2	1	0	0	1	2	1	5	0	2	0	0	2	3	4	12	1	1	0	3	0	3	4	0	5	0	0	1	1	0	0	0	0	0	0
denovo33725	0	1	5	0	8	0	3	9	2	2	0	0	0	0	0	0	0	0	0	3	0	0	0	0	0	0	0	0	2	6	0	1	2	3	0	17	7	0	0	1	9	1	0	0	17	18	1	1	1
denovo126555	6	18	21	5	31	25	0	9	8	2	1	4	3	1	0	0	0	0	0	0	0	0	1	0	4	0	3	16	19	9	6	5	14	3	6	16	10	6	5	7	2	6	4	14	15	24	3	1	9
denovo144012	1	0	0	0	0	0	1	1	0	0	1	0	2	0	0	1	1	0	0	1	0	0	0	1	1	0	0	0	0	2	0	0	0	0	0	0	1	0	0	0	0	0	0	0	1	2	0	0	3
denovo96438	7	14	15	17	6	4	9	8	2	5	6	1	13	4	6	2	0	0	1	0	0	1	5	1	14	9	5	9	5	10	9	6	8	5	2	3	1	14	17	10	9	15	4	31	33	33	39	34	18
denovo136794	22	13	4	9	9	9	8	5	11	0	0	1	0	2	0	0	0	0	4	5	4	1	5	0	0	2	4	1	0	16	3	2	2	3	0	6	9	13	10	0	6	1	0	4	14	1	1	1	2
denovo8507	0	0	0	0	0	0	0	0	0	0	0	0	0	0	0	0	0	0	0	0	0	0	0	0	0	0	0	0	0	0	0	0	0	0	0	0	0	0	0	0	0	0	0	0	0	0	0	0	0
denovo77765	0	0	0	3	0	0	0	0	0	0	0	0	0	0	0	0	0	0	0	0	0	0	0	0	0	0	1	0	1	0	1	0	0	0	0	9	0	0	0	0	0	0	0	0	14	13	0	0	0
denovo102231	0	1	0	0	0	1	0	0	0	1	0	0	0	0	0	1	0	0	0	0	0	0	2	0	0	0	1	0	0	0	0	1	0	1	0	0	1	2	0	1	0	0	0	0	0	0	0	2	1
denovo241079	9	8	1	3	6	5	18	2	9	1	3	1	7	0	7	7	6	1	21	12	5	9	7	18	0	1	6	8	2	4	4	1	11	4	0	1	6	13	12	0	2	5	11	3	0	1	0	0	2
denovo5594	0	0	0	0	0	0	0	0	0	0	0	0	0	0	0	0	0	0	0	0	0	0	0	0	0	0	0	0	0	0	0	0	0	0	0	0	0	0	0	0	0	0	0	0	0	0	0	0	0
denovo107819	3	2	5	2	1	0	6	1	2	1	1	2	0	0	0	0	2	0	0	1	1	0	4	1	5	0	1	2	2	3	2	2	0	4	0	1	0	4	0	0	1	0	0	1	0	0	1	0	0
denovo17660	0	1	1	3	1	2	1	2	1	0	0	1	0	1	0	0	0	0	1	3	8	0	3	0	0	0	0	0	1	0	0	0	0	0	0	1	1	0	0	0	3	0	0	5	0	0	0	0	0
denovo94275	5	1	8	5	14	14	2	5	7	1	1	0	0	0	0	0	0	0	0	0	0	0	0	0	0	0	6	8	1	5	1	3	1	3	2	5	4	1	6	5	3	1	6	4	7	6	12	4	1
denovo233836	0	0	0	0	0	0	0	0	0	0	0	0	0	0	0	0	1	0	0	1	2	0	0	0	0	0	0	0	1	0	0	0	0	0	0	0	1	1	0	0	0	1	0	1	1	0	0	0	3
denovo3343	0	4	4	0	1	2	1	1	0	1	1	0	0	0	0	0	0	0	0	0	0	0	0	0	0	0	2	10	2	1	3	0	0	6	0	0	5	1	2	8	0	0	1	3	4	0	0	8	6
denovo24130	0	1	1	4	2	0	1	3	0	0	0	1	2	0	0	0	1	1	0	1	2	2	1	1	0	0	3	2	1	4	1	0	1	2	0	2	1	1	1	1	0	2	3	3	3	1	0	1	0
denovo44051	1	1	1	1	0	2	0	0	0	8	3	1	0	2	1	7	0	3	0	1	0	0	16	3	3	1	3	0	0	0	0	1	0	1	2	0	1	4	3	0	2	0	2	2	5	2	1	2	4
denovo259763	0	0	0	0	0	0	0	0	0	0	0	0	0	0	0	0	0	0	0	0	0	0	0	0	0	0	0	0	0	0	0	0	0	0	0	0	0	0	0	0	0	0	0	0	0	0	0	0	0
denovo9603	1	0	2	2	4	4	0	2	0	0	0	0	0	0	0	1	22	0	0	0	0	0	1	0	1	0	1	0	1	1	0	0	8	1	1	4	5	1	2	0	2	2	0	1	1	2	1	0	2
denovo41496	12	12	17	20	25	9	4	13	5	13	14	2	10	0	1	3	1	0	2	8	5	76	0	21	136	16	8	4	13	12	8	5	9	3	2	0	1	4	9	49	24	56	5	3	4	2	26	3	12
denovo96143	1	2	0	1	4	3	2	1	3	2	3	2	2	0	4	5	4	0	2	1	8	2	2	5	3	3	1	2	3	3	4	2	4	2	0	3	1	2	5	1	1	5	7	7	1	5	4	4	6
denovo34136	18	1	1	34	2	10	45	1	42	1	1	1	0	0	0	0	0	0	0	0	0	0	0	0	0	0	0	27	22	4	1	3	10	7	0	34	0	12	0	0	0	5	1	2	4	12	62	40	67
denovo55341	1	0	0	1	4	10	1	2	10	20	5	13	0	14	21	1	0	0	2	1	1	0	0	0	0	0	10	1	5	0	15	0	1	4	0	1	0	2	3	12	0	3	5	13	31	36	4	4	14
denovo96382	17	11	2	2	2	3	1	14	2	2	0	0	0	0	0	0	0	0	0	0	0	0	0	0	0	0	9	4	0	2	0	6	1	3	0	0	5	3	0	0	37	6	3	11	0	0	14	18	15
denovo101374	11	47	32	50	2	40	0	7	1	1	1	6	1	0	0	0	0	0	0	0	0	0	0	0	0	0	5	41	0	35	0	5	4	54	1	0	12	25	0	0	4	4	17	12	0	1	11	19	12
denovo52354	3	1	0	1	0	0	0	4	4	3	0	0	0	1	0	0	2	0	0	0	0	0	1	0	0	0	0	0	0	1	1	1	0	0	0	2	5	1	5	1	3	0	0	1	2	1	0	2	0
denovo1142	2	3	2	0	3	0	11	2	0	1	3	1	2	2	0	0	4	0	2	1	3	1	0	5	1	2	3	2	2	1	1	5	1	1	0	4	2	1	3	4	2	2	0	0	2	3	0	2	0
denovo132684	1	13	1	2	5	2	0	2	0	0	0	0	0	0	1	0	0	0	0	1	0	0	2	0	0	0	0	0	0	0	1	0	0	0	0	0	0	0	0	1	1	0	0	15	1	2	0	9	3
denovo208510	11	0	4	1	3	10	5	2	0	0	4	5	1	0	0	0	0	0	1	0	0	0	1	0	1	0	1	2	0	2	7	2	8	7	0	6	5	7	5	15	8	7	6	1	8	5	25	13	12
denovo234841	0	0	0	0	0	0	0	0	0	0	0	0	0	0	0	0	0	0	0	0	0	0	0	0	0	0	0	0	0	0	0	0	0	0	0	0	0	0	0	0	0	0	0	0	0	0	0	0	0
denovo60341	4	1	1	2	0	1	0	0	0	0	0	0	0	0	0	0	0	0	0	3	3	0	0	0	0	1	0	0	0	0	0	0	5	2	1	0	0	2	0	0	0	4	2	0	0	0	0	0	5
denovo184670	0	1	0	1	0	1	0	0	0	0	0	1	0	0	0	0	0	1	0	0	0	0	0	0	0	0	0	0	0	1	2	0	2	1	0	0	0	0	1	3	0	0	1	3	0	0	2	1	1
denovo2277	0	1	0	2	2	1	0	3	1	0	2	1	1	0	0	1	1	0	0	3	1	1	0	2	0	1	1	1	0	0	0	2	3	2	0	6	1	1	0	0	0	1	0	0	0	0	4	0	0
denovo28726	1	6	7	2	4	11	0	2	0	8	0	6	2	1	2	7	1	0	2	2	0	2	2	0	0	0	1	2	2	4	0	2	3	10	0	4	4	2	1	1	3	1	0	2	1	0	1	4	2
denovo38159	0	0	0	0	0	0	0	0	0	0	0	0	0	0	0	0	0	0	0	0	0	0	0	0	0	0	0	0	0	0	0	0	0	0	0	0	1	0	0	0	0	0	0	0	0	0	0	0	0
denovo99741	0	0	1	0	0	1	0	9	0	0	0	1	0	0	0	0	0	0	0	0	0	0	0	0	0	0	1	0	2	0	0	3	1	0	0	0	0	1	1	8	2	1	0	0	0	0	0	5	7
denovo72330	31	59	15	12	9	17	20	61	8	30	15	3	45	10	31	38	38	15	26	68	61	13	51	32	9	18	7	14	0	13	0	3	12	13	5	14	17	15	12	1	19	16	6	5	11	12	12	10	29
denovo98145	2	2	0	2	6	3	1	0	0	0	0	1	0	0	0	0	0	0	0	0	0	0	0	0	0	0	1	0	4	0	2	0	0	0	0	13	3	1	0	4	7	0	0	0	1	3	0	0	1
denovo231118	2	23	41	20	11	0	34	24	7	21	22	9	13	43	19	21	21	0	9	2	28	4	25	43	12	31	24	18	4	27	14	47	0	16	37	20	18	17	116	69	24	22	30	30	14	12	12	18	14
denovo61250	1	1	14	5	0	9	1	7	7	2	4	5	8	0	7	7	0	2	0	0	0	1	7	0	2	0	1	1	1	4	2	4	5	8	1	4	2	7	5	6	6	8	6	8	0	0	6	9	2
denovo165384	5	1	8	4	7	8	10	3	3	0	0	1	0	0	0	6	1	0	0	0	0	0	1	0	0	0	4	0	2	9	36	3	10	7	0	4	9	8	14	12	2	14	12	41	21	28	22	13	36
denovo136735	0	1	1	2	1	0	1	2	0	0	0	0	0	0	0	0	0	0	0	0	0	0	0	0	0	0	0	2	0	0	0	4	2	0	0	2	2	2	0	2	0	0	0	1	2	3	1	4	3
denovo97118	0	4	1	4	2	0	2	0	1	18	1	2	2	24	7	2	1	1	2	4	1	1	2	1	1	5	9	0	2	1	9	0	1	2	2	0	0	0	9	4	2	0	2	0	3	5	4	0	2
denovo175503	0	0	0	1	0	0	0	0	0	0	0	0	0	0	0	1	1	2	1	0	4	0	4	0	0	0	0	0	1	4	3	0	0	0	0	0	0	0	0	0	0	0	0	0	0	1	0	0	0
denovo13176	1	0	1	0	1	1	0	0	7	5	7	2	4	2	0	5	0	0	0	0	0	1	0	0	4	0	2	0	1	1	25	6	1	0	0	0	0	3	5	11	0	0	2	7	2	1	2	3	2
denovo75544	3	2	4	3	0	2	3	6	5	2	0	2	6	2	1	8	1	0	5	0	1	0	2	2	0	0	3	1	0	1	5	0	1	0	0	3	1	1	0	4	0	3	2	1	2	0	0	3	4
denovo104021	0	0	0	0	0	0	0	0	0	0	0	0	0	0	0	0	0	0	0	0	0	0	0	0	0	0	0	0	0	0	0	0	0	0	0	0	0	0	0	0	0	0	0	0	0	0	0	0	0
denovo159543	11	8	3	6	3	3	4	9	1	2	1	0	1	2	1	2	0	1	7	7	4	0	4	1	0	0	4	3	1	5	3	0	2	5	0	13	5	7	7	0	7	1	4	5	5	3	2	2	2
denovo51776	0	0	0	0	0	0	0	0	0	0	0	0	0	0	0	0	0	0	0	0	0	0	0	0	0	0	0	0	0	0	0	0	0	0	0	0	0	0	0	0	0	0	0	0	0	0	0	0	0
denovo128776	0	0	1	0	9	0	0	2	0	9	27	1	14	0	12	13	0	0	0	0	0	0	0	0	0	9	0	7	0	0	20	1	1	8	0	0	17	3	0	0	1	0	0	0	0	0	1	0	6
denovo79309	0	0	0	0	0	0	0	0	0	0	0	0	0	0	0	0	0	0	0	0	0	0	0	0	0	0	0	0	0	0	0	0	0	0	0	0	0	0	0	0	0	0	0	0	0	0	0	0	0
denovo93239	4	0	0	2	0	2	1	0	5	2	0	1	0	0	0	1	1	0	1	0	3	0	0	4	0	0	1	1	1	4	2	5	2	1	0	3	1	3	4	3	1	1	4	0	1	4	2	0	0
denovo215365	0	2	0	7	18	7	0	3	0	0	8	0	2	0	0	0	0	0	0	0	0	0	0	0	0	0	4	8	7	13	0	1	0	20	4	45	3	0	0	0	1	2	13	5	12	3	0	5	3
denovo248161	2	9	0	4	2	3	3	2	0	0	0	0	0	0	0	0	1	0	0	1	1	0	0	0	1	0	0	0	0	0	0	0	0	1	0	1	1	2	0	0	0	1	0	2	0	0	0	0	1
denovo57248	0	0	0	0	0	0	0	0	0	0	0	0	0	0	0	0	0	0	1	0	5	0	0	0	0	6	0	0	0	0	0	0	0	0	0	0	0	0	0	0	7	0	0	0	0	0	0	0	0
denovo216018	1	2	0	3	3	1	1	5	5	0	2	0	0	0	0	0	2	0	0	1	2	2	1	0	0	2	3	1	2	6	1	0	1	0	0	2	3	0	5	0	0	0	1	0	5	1	0	0	2
denovo226651	12	16	4	9	7	1	8	4	5	1	2	0	1	0	2	0	1	0	0	1	0	0	1	0	1	0	3	2	1	5	2	2	0	1	0	6	7	9	4	0	0	0	0	3	5	2	0	0	4
denovo7877	2	6	0	0	0	0	0	1	0	0	0	0	6	1	4	2	0	0	1	0	3	0	1	0	0	0	1	6	0	0	2	0	0	3	0	0	1	3	0	0	1	0	0	0	1	1	0	1	0
denovo66469	8	2	1	1	0	4	0	0	2	1	0	7	1	0	0	0	0	0	0	0	0	0	1	0	0	0	3	0	0	1	0	9	1	2	0	1	0	8	3	8	9	3	23	0	0	0	2	1	5
denovo5805	31	2	21	15	7	17	3	12	13	37	13	27	2	0	5	14	10	8	4	11	1	35	6	6	9	6	4	35	13	34	9	31	3	8	4	15	11	14	15	16	14	29	16	6	17	22	26	3	15
denovo129039	0	0	0	0	0	0	0	0	0	27	6	19	6	3	5	1	1	0	2	1	0	0	0	0	0	0	0	0	0	0	1	0	0	0	0	0	1	0	0	0	0	0	0	1	0	0	0	0	1
denovo27793	13	9	5	6	9	5	9	6	7	5	0	1	3	5	1	2	0	0	4	16	9	1	2	0	1	1	8	1	2	2	8	2	1	6	0	4	6	13	9	0	3	1	1	2	5	3	1	1	3
denovo40928	35	35	24	10	29	38	27	29	61	18	13	8	3	0	2	0	0	0	0	0	0	0	0	1	0	0	25	47	27	10	59	14	28	29	23	19	37	67	42	80	25	11	64	54	93	90	21	17	42
denovo61477	0	0	0	0	0	0	0	0	0	0	2	0	0	0	0	0	0	0	0	0	0	0	0	0	0	0	0	0	0	0	0	0	0	0	0	0	0	0	0	0	0	0	0	0	0	0	0	0	0
denovo143868	11	6	13	17	11	29	1	10	2	0	0	0	0	0	0	0	0	0	0	0	0	0	0	0	0	0	14	10	5	12	6	7	10	16	1	4	17	12	8	15	19	4	10	20	8	15	16	22	9
denovo109750	15	15	17	22	15	27	5	20	4	14	3	8	5	0	2	2	0	0	2	0	0	0	3	0	6	0	16	19	11	13	16	8	17	12	1	6	11	13	15	10	15	14	28	15	11	14	8	15	11
denovo256216	8	10	3	4	2	0	3	5	5	2	0	3	3	2	0	2	2	0	3	6	8	4	11	0	0	0	6	1	2	4	1	0	2	1	0	8	7	8	3	0	3	4	1	5	4	4	1	3	7
denovo16838	0	0	0	0	0	0	0	0	0	0	0	0	0	0	0	0	0	0	0	0	0	0	0	0	0	0	0	0	0	0	0	0	0	0	0	0	0	0	0	0	0	0	0	0	1	0	0	0	0
denovo26264	0	0	0	0	0	0	0	0	0	0	0	0	0	0	0	0	0	0	0	0	0	0	0	0	0	0	0	0	0	0	0	0	0	0	0	0	0	0	0	0	0	0	0	0	0	0	0	0	0
denovo95244	82	69	23	59	91	37	107	91	70	3	0	0	2	8	6	12	1	0	23	7	6	1	21	1	1	0	22	7	1	48	16	2	5	32	0	50	29	44	48	1	18	15	5	9	24	7	3	3	8
denovo49828	64	62	24	41	61	38	54	82	8	44	152	55	55	81	30	176	282	6	58	14	326	151	166	127	368	435	44	34	79	36	14	84	57	59	57	59	31	32	61	17	51	91	86	62	74	119	53	30	20
denovo87806	2	0	2	1	4	4	0	3	1	2	1	0	3	0	1	0	1	0	5	0	0	0	1	0	0	0	2	2	0	1	0	0	0	3	0	0	4	3	1	2	0	2	1	0	0	5	0	0	0
denovo115622	13	13	19	19	23	16	22	17	22	2	2	7	1	1	5	2	1	0	4	7	14	21	4	3	4	10	19	13	14	11	4	11	10	15	2	21	14	9	7	0	6	10	6	17	13	15	3	3	5
denovo185657	2	0	0	2	4	12	0	8	9	29	43	16	3	0	10	6	1	0	11	0	1	0	28	18	16	0	12	0	4	18	55	14	27	5	0	4	0	12	13	3	12	36	84	6	15	18	30	7	5
denovo210212	2	3	1	1	3	1	5	1	2	0	2	0	0	0	0	0	0	0	0	0	0	0	0	0	0	0	4	1	1	4	3	1	0	13	1	2	0	4	3	0	5	0	1	2	4	2	0	2	0
denovo66767	0	2	1	0	1	1	0	0	0	4	0	0	6	2	4	2	0	0	0	0	0	0	0	0	0	0	0	0	0	0	1	1	1	1	0	0	1	0	6	5	1	0	4	2	0	0	1	0	1
denovo38560	4	0	4	0	9	2	9	23	16	1	2	2	6	0	3	0	1	5	2	5	0	1	3	11	0	0	15	1	4	4	15	1	1	0	3	3	4	4	0	2	0	0	0	12	33	53	4	29	4
denovo96741	0	0	0	0	0	0	0	0	0	0	0	0	0	0	0	0	0	0	0	0	0	0	0	0	0	0	0	0	0	0	0	0	0	0	0	0	1	0	0	0	0	0	0	0	0	0	0	0	0
denovo202346	16	32	22	18	7	16	43	27	21	7	10	3	29	21	24	20	30	0	8	2	14	5	26	14	15	18	10	11	3	8	19	4	12	15	3	4	11	15	23	51	8	12	9	7	20	10	17	24	18
denovo207880	11	5	2	8	0	1	1	6	2	1	5	0	0	0	0	3	3	0	0	0	12	0	1	0	0	4	1	3	3	2	0	2	4	1	3	1	3	1	0	0	0	5	4	3	0	0	0	2	7
denovo123390	4	1	0	0	1	1	0	0	0	0	0	2	0	0	7	0	0	0	0	0	0	0	0	1	0	0	1	1	0	0	8	2	1	3	0	0	0	3	1	1	1	1	2	2	0	0	6	10	3
denovo122441	0	5	1	0	4	2	0	5	0	1	1	1	0	0	0	0	0	0	0	1	0	0	0	0	1	0	1	0	0	3	0	3	1	1	0	3	5	0	4	1	0	1	0	0	0	0	1	0	0
denovo51814	5	2	3	3	4	5	0	2	1	3	2	3	0	4	5	0	1	2	3	0	0	0	3	0	0	0	1	0	6	0	2	2	0	3	1	2	1	5	2	2	2	3	3	2	7	4	8	1	3
denovo260572	0	0	0	0	0	0	0	0	0	0	0	0	0	0	0	0	0	0	0	1	0	0	0	0	0	0	0	0	0	0	0	0	1	0	0	0	0	0	0	0	0	0	0	0	0	0	0	0	0
denovo230346	0	1	0	33	34	9	2	0	0	3	4	7	0	0	0	9	3	123	55	25	3	0	9	6	13	0	0	0	1	1	17	2	0	1	0	0	3	15	50	13	0	0	0	28	0	0	30	4	0
denovo52638	0	33	61	6	52	1	7	13	0	98	55	0	2	9	0	2	1	0	0	1	5	4	0	1	0	5	51	65	30	67	0	48	91	16	3	49	11	18	145	22	67	53	17	19	57	43	19	75	2
denovo222418	0	0	0	0	0	0	0	0	0	0	0	1	0	1	0	0	1	0	0	0	2	0	0	1	0	0	0	0	1	0	0	0	0	0	0	0	0	0	0	0	0	0	0	0	0	0	0	0	1
denovo127928	8	14	2	14	6	3	6	4	4	1	0	0	1	0	0	1	1	0	0	16	0	0	0	0	0	0	7	2	0	20	2	0	3	2	1	13	8	4	7	18	7	4	4	0	16	4	0	2	0
denovo49717	5	11	5	9	3	7	0	12	1	0	0	0	3	3	2	2	0	0	0	1	9	0	0	0	0	0	3	4	0	2	2	0	0	4	0	2	1	2	0	2	0	4	1	2	2	4	1	3	4
denovo199844	292	317	208	597	216	571	35	88	408	4	112	39	29	8	282	130	384	99	272	750	1447	891	380	852	696	738	749	43	128	448	1	227	215	196	88	155	187	216	426	99	73	72	103	330	345	301	157	300	180
denovo93503	120	23	33	58	35	131	60	15	9	97	22	31	18	18	20	14	1	0	19	24	0	2	81	16	20	5	42	47	44	39	65	139	77	59	22	17	34	53	31	111	111	59	195	54	9	27	61	157	70
denovo149717	0	0	0	0	0	0	0	0	0	0	0	0	0	0	0	0	0	0	0	0	0	0	0	0	0	0	0	0	0	0	0	0	0	0	1	0	0	0	0	0	0	0	0	0	0	0	0	0	0
denovo57541	0	0	0	0	0	0	0	0	0	0	0	0	0	0	0	1	0	0	0	0	0	0	0	0	0	0	0	0	0	0	0	0	0	1	0	0	0	0	0	0	0	1	0	0	0	0	0	0	0
denovo2985	20	15	12	29	28	16	9	20	10	9	1	1	2	10	2	3	5	1	15	37	14	4	8	5	3	0	21	8	2	18	11	11	4	8	2	16	15	40	39	3	11	9	4	8	31	15	5	7	8
denovo172984	1	3	0	0	0	3	0	0	0	2	16	7	32	10	27	21	4	0	9	4	56	11	26	0	9	0	0	0	0	3	0	0	0	1	0	1	4	0	1	0	0	0	0	3	4	2	1	1	0
denovo223153	0	0	0	0	0	0	0	0	0	0	0	0	0	0	0	0	0	0	0	0	0	0	0	0	0	0	0	0	0	0	0	0	0	0	0	0	0	0	0	0	0	0	1	0	0	0	0	0	0
denovo228915	0	0	0	7	0	2	0	1	0	0	0	0	0	0	0	0	0	0	0	0	0	0	0	0	0	0	0	3	0	10	0	0	0	0	2	8	0	0	1	17	0	3	5	2	8	8	0	2	0
denovo226112	5	10	4	7	7	2	15	12	0	0	0	3	0	0	0	0	0	0	0	0	0	0	0	0	0	0	8	23	0	1	0	9	4	1	5	0	8	17	6	1	0	8	12	2	1	1	16	7	12
denovo219200	9	22	50	38	22	1	44	5	2	9	5	4	90	7	26	7	39	0	15	19	4	23	56	10	15	8	7	23	3	30	24	29	13	10	15	11	11	25	17	20	5	13	12	230	177	180	57	47	24
denovo201014	3	5	4	1	5	3	1	5	1	3	3	3	7	0	2	0	2	0	0	1	0	3	0	2	1	1	0	11	4	6	1	1	2	1	4	5	2	0	3	4	0	5	2	4	10	11	5	2	8
denovo63417	0	1	0	0	0	1	0	0	0	0	0	0	0	0	0	0	0	0	0	0	0	0	0	0	0	0	0	0	0	0	1	0	0	0	0	0	1	1	0	0	0	0	1	0	0	0	0	1	0
denovo255119	0	4	2	2	6	7	0	1	3	4	11	4	0	0	0	0	0	0	0	0	0	3	2	1	0	0	1	1	3	0	0	0	1	3	0	5	6	5	3	1	4	0	1	2	2	3	3	0	1
denovo220283	0	4	20	13	1	7	9	0	5	1	0	5	0	2	2	4	0	0	1	6	18	14	0	11	0	12	10	1	2	1	1	6	1	27	0	1	16	0	0	0	0	7	0	8	30	38	15	0	4
denovo12354	0	0	0	0	2	0	0	0	0	0	0	1	1	0	1	4	0	0	1	0	0	0	0	19	0	0	0	0	4	6	0	1	0	0	0	0	0	0	0	0	0	4	0	0	0	0	0	0	0
denovo211272	0	3	1	0	2	0	0	3	0	0	0	0	0	0	0	0	0	0	0	0	0	0	0	0	0	0	0	0	0	2	0	0	0	0	1	0	0	0	0	0	1	0	2	0	3	1	0	0	0
denovo17515	7	4	20	7	14	3	11	2	3	3	5	3	2	1	3	0	1	0	0	2	0	1	0	7	0	0	18	14	6	2	5	3	0	39	1	7	14	21	21	9	1	1	12	5	17	6	3	9	6
denovo105989	0	0	0	2	3	0	0	1	0	0	16	0	0	0	3	0	0	0	1	14	0	0	1	0	0	0	0	0	0	0	0	0	0	0	0	0	0	1	0	0	0	0	0	0	0	0	0	0	0
denovo124383	1	1	0	3	1	6	6	1	0	3	1	8	5	6	0	6	3	1	6	0	0	0	3	1	0	0	2	2	1	1	24	2	1	3	1	2	0	3	2	2	1	0	0	3	4	5	3	3	6
denovo20878	8	63	46	36	26	26	129	47	20	6	12	3	19	0	1	29	8	0	5	0	0	0	1	2	4	0	52	85	37	42	9	12	33	83	7	60	25	17	65	58	23	11	23	42	19	17	8	12	29
denovo230750	0	0	0	0	0	0	0	0	0	0	0	0	0	0	0	0	0	0	0	0	0	0	0	0	0	0	0	0	0	0	0	0	0	0	0	0	0	0	0	0	0	0	0	0	0	0	0	0	0
denovo117088	4	6	0	3	6	0	2	2	3	0	0	0	3	1	1	1	0	0	0	3	1	0	1	0	0	0	0	1	0	4	1	2	0	0	0	1	0	1	0	0	0	0	0	0	2	0	0	0	0
denovo118947	7	9	3	6	14	30	7	10	13	16	21	8	23	1	5	16	6	0	2	2	8	1	8	34	21	0	6	31	42	10	14	16	11	31	13	21	8	15	27	12	5	5	14	33	19	12	3	8	15
denovo231369	13	5	8	1	1	2	0	2	1	2	0	1	0	0	0	0	0	0	0	0	0	0	0	0	0	0	6	5	0	3	2	1	0	2	0	1	3	4	4	12	1	1	3	2	11	12	12	8	14
denovo13403	8	11	2	22	4	16	2	3	7	0	2	0	0	0	5	1	3	0	4	7	11	3	7	3	1	0	8	2	0	9	0	4	5	4	1	2	1	1	17	3	0	1	2	5	8	3	0	2	1
denovo88057	9	8	7	5	2	0	3	8	3	4	6	1	10	0	7	3	11	1	4	12	9	0	6	2	2	0	2	0	1	10	0	0	6	5	1	5	6	4	2	0	2	5	5	3	3	1	4	1	15
denovo251244	7	6	7	3	1	2	3	2	0	1	3	0	3	6	1	2	2	0	0	0	2	1	3	1	0	0	1	2	0	1	10	17	7	3	1	1	0	3	3	1	2	3	10	12	4	5	6	6	4
denovo173345	2	2	0	6	2	1	2	14	0	0	2	1	4	2	0	3	5	0	0	0	6	0	0	1	1	1	0	1	0	3	2	0	0	3	1	0	1	0	4	1	0	1	3	3	4	4	0	0	0
denovo206043	4	4	5	8	1	5	2	7	3	3	0	1	1	0	1	0	3	0	0	2	1	0	0	1	1	0	3	0	0	5	3	0	0	4	0	2	2	3	3	1	2	0	1	0	4	1	0	1	0
denovo80207	2	17	7	7	12	2	14	11	7	6	3	0	0	0	3	4	0	1	4	4	2	0	1	3	2	8	22	5	8	16	43	15	12	25	3	7	10	13	28	17	6	2	18	2	11	17	5	5	10
denovo253846	0	1	0	3	0	0	0	5	0	0	0	0	0	0	0	0	0	0	0	0	0	0	0	0	0	0	0	0	0	2	0	6	0	0	0	0	0	1	3	1	0	11	28	27	3	8	0	26	3
denovo254373	0	0	0	2	0	10	0	0	0	0	0	24	0	0	0	0	0	0	0	0	0	0	0	0	0	0	0	2	0	6	11	0	3	6	0	2	0	1	0	23	0	0	1	5	0	2	0	12	0
denovo20311	2	3	1	2	1	0	3	0	2	1	0	0	0	6	1	4	1	0	0	1	0	0	1	0	0	0	0	1	3	1	1	0	0	0	0	0	0	0	1	1	0	5	2	0	0	1	3	1	0
denovo41073	3	3	6	1	3	3	4	1	0	1	0	1	0	0	0	0	0	0	0	0	0	2	0	0	0	1	0	3	2	2	2	1	0	2	0	2	6	2	6	0	7	2	0	1	3	2	1	3	0
denovo72621	6	2	2	1	7	6	0	3	1	0	1	0	1	0	2	3	0	0	4	1	0	0	3	1	0	0	4	0	0	2	1	2	1	4	0	0	3	0	2	1	0	1	0	4	5	4	0	3	1
denovo146072	0	4	1	1	0	0	0	0	0	1	0	0	0	1	2	0	0	0	0	0	0	0	3	0	0	0	0	0	0	0	0	0	3	0	0	0	2	0	0	0	0	0	0	1	0	0	1	0	0
denovo96873	2	1	1	1	3	2	0	1	3	1	0	0	0	0	0	0	0	0	0	1	1	1	1	0	0	0	7	0	1	1	0	1	1	1	0	4	1	2	1	0	0	1	0	1	0	0	2	0	1
denovo20395	0	0	0	0	0	0	0	0	0	0	0	0	0	0	0	0	0	0	0	0	0	0	0	0	0	0	0	0	0	0	0	0	0	0	0	0	0	0	0	0	0	0	0	0	0	0	0	0	0
denovo51912	7	0	5	2	6	9	4	11	4	0	8	1	0	0	1	0	0	0	0	0	0	0	0	0	0	0	2	1	5	2	9	9	6	8	3	8	15	16	3	10	13	13	11	2	4	9	1	2	12
denovo876	0	0	0	0	0	0	0	0	0	0	0	0	0	0	0	0	0	0	0	0	0	0	0	0	0	0	0	0	0	0	0	0	0	0	0	0	0	0	0	0	0	0	0	0	0	0	0	0	0
denovo43782	0	1	0	0	0	2	1	6	0	0	0	0	0	3	3	1	1	0	3	0	1	0	2	0	0	0	0	0	0	0	1	0	0	0	0	0	0	0	1	1	1	0	0	0	0	0	0	0	0
denovo92319	1	4	0	0	0	0	0	0	0	0	0	0	0	0	0	0	0	0	0	0	2	0	0	0	1	0	0	0	0	0	0	0	0	2	0	1	0	0	2	0	0	0	0	3	0	0	1	0	1
denovo162853	14	24	15	44	3	19	52	21	0	5	31	16	29	25	14	23	121	0	9	11	60	114	15	92	10	105	26	30	23	7	47	29	48	38	1	23	18	5	34	27	2	49	41	10	19	22	6	8	9
denovo10701	3	8	3	8	10	8	8	5	0	1	1	0	0	0	0	0	0	0	0	0	0	0	0	0	0	0	2	3	2	6	1	4	1	6	0	19	6	6	5	1	2	3	0	6	6	1	2	1	4
denovo70788	4	5	3	2	7	8	7	4	4	0	0	0	0	0	1	0	0	0	1	1	0	0	5	0	0	0	1	0	1	0	1	0	0	1	0	5	2	7	0	0	0	0	0	0	2	0	1	0	1
denovo66955	2	12	1	5	0	2	2	10	0	4	4	3	4	1	4	6	18	1	5	5	9	0	4	2	1	4	0	0	0	1	0	0	2	1	0	1	1	4	2	0	1	2	1	3	2	6	2	1	4
denovo65114	1	0	1	2	0	0	0	1	0	0	0	0	1	1	1	1	0	0	0	0	1	0	0	1	0	0	0	0	0	0	2	0	2	0	0	0	0	0	0	0	0	0	1	0	1	0	0	0	1
denovo63684	7	2	5	4	6	10	8	3	0	0	1	2	0	0	0	0	0	0	0	0	0	0	0	0	0	0	5	0	1	4	5	4	5	3	0	10	1	10	29	2	9	6	13	2	3	0	11	0	9
denovo85162	0	2	0	3	1	5	0	3	3	0	1	1	0	0	0	0	0	0	0	0	0	0	0	0	0	0	1	6	1	3	1	0	1	2	3	1	0	0	2	0	1	0	4	6	9	19	2	0	0
denovo123115	0	7	5	2	3	4	6	2	1	0	5	0	0	0	0	0	1	0	0	0	3	0	0	0	0	0	1	0	2	0	0	3	4	1	0	0	0	0	0	2	0	22	4	13	3	9	2	3	23
denovo53568	0	0	0	0	0	0	0	0	0	0	0	0	0	0	0	0	0	0	0	0	0	0	0	0	0	0	0	0	0	0	0	0	0	0	0	0	0	0	0	0	0	0	0	0	0	0	0	0	0
denovo38854	6	2	1	5	2	4	0	0	1	0	1	0	0	0	3	1	1	0	6	11	22	6	7	3	2	3	1	0	1	3	0	1	1	0	0	1	1	3	11	1	0	1	0	1	2	3	0	2	1
denovo170965	0	0	1	1	0	0	1	1	0	0	0	0	0	0	0	1	2	0	0	0	0	0	1	0	0	0	1	0	0	1	2	0	0	2	0	0	0	0	0	5	1	0	1	0	3	2	0	1	0
denovo16316	1	3	3	1	0	8	4	1	0	6	8	10	1	4	4	5	5	0	2	4	0	0	5	6	2	2	1	2	0	2	0	2	3	11	0	4	0	5	0	0	3	4	0	1	1	1	3	1	2
denovo73922	1	0	4	3	7	2	0	1	0	5	2	1	4	0	4	3	2	0	3	0	0	1	1	2	2	2	1	0	3	1	5	7	14	4	0	0	4	5	2	3	5	1	4	1	4	4	2	6	7
denovo153469	2	2	2	0	1	15	3	5	4	9	0	4	0	0	0	0	0	0	1	1	0	0	0	0	1	0	2	0	0	1	4	2	3	1	2	0	1	3	4	3	2	5	9	1	0	0	2	1	2
denovo223585	1	2	5	1	1	2	2	5	5	3	2	0	4	2	3	0	0	0	2	3	0	0	2	1	0	0	2	1	1	1	4	1	3	1	2	0	0	1	4	4	4	0	3	3	1	3	1	1	0
denovo57102	105	63	77	24	49	31	133	92	25	34	93	19	12	6	2	58	21	0	2	10	7	25	29	56	35	11	17	15	58	5	142	125	172	19	47	19	38	64	48	125	2	19	72	108	31	32	43	50	14
denovo72541	2	31	5	8	2	0	6	2	13	4	8	4	2	0	10	7	0	0	19	32	42	9	13	4	5	3	1	0	0	8	1	1	1	1	0	7	22	0	7	1	15	5	0	1	1	0	2	0	5
denovo67150	0	1	0	0	0	0	0	1	0	0	0	0	0	0	0	0	0	0	0	0	0	0	0	7	0	0	0	0	0	7	0	0	0	0	0	2	3	0	0	0	0	0	0	0	0	0	0	0	0
denovo85201	33	40	102	33	67	57	37	29	22	41	77	88	107	30	65	82	23	7	163	10	2	26	114	19	112	12	37	44	83	14	40	64	69	140	21	16	27	44	20	82	33	51	77	77	19	37	62	101	76
denovo76059	0	3	0	0	0	4	0	0	6	0	0	1	0	0	0	0	0	0	0	0	0	0	0	0	0	0	1	0	0	0	0	1	4	0	0	0	0	0	1	0	1	0	0	6	0	0	0	0	0
denovo92574	0	10	1	4	1	1	1	2	2	0	0	0	1	0	4	1	2	0	0	0	0	0	0	0	0	0	2	4	0	2	2	0	0	2	1	4	0	4	0	2	1	1	1	0	3	1	0	0	3
denovo62193	27	0	5	0	2	11	0	1	3	0	0	24	6	0	0	0	0	0	0	0	0	0	0	0	0	0	4	3	0	0	0	6	4	3	3	0	0	10	1	7	2	7	6	2	1	0	3	0	0
denovo216959	13	25	32	9	19	63	1	8	1	46	48	56	76	50	89	39	48	10	4	28	13	31	38	6	13	8	5	27	34	18	43	22	16	88	22	23	3	19	17	38	16	14	37	17	44	35	28	9	33
denovo151396	2	2	0	0	1	0	3	2	0	0	1	0	6	1	1	3	2	0	0	1	0	0	1	1	0	0	1	1	1	1	5	1	4	0	0	3	1	0	3	3	2	1	1	2	4	3	2	0	2
denovo142798	3	4	2	8	1	2	5	4	12	3	2	2	5	5	7	3	4	0	4	6	5	0	2	2	0	0	2	0	0	1	4	1	3	1	0	1	1	3	0	2	3	0	0	2	0	0	2	1	5
denovo44317	0	0	0	0	0	0	0	0	0	0	0	0	0	0	0	0	0	0	0	0	0	0	0	0	0	0	0	0	0	0	0	0	0	0	0	0	0	0	0	0	0	0	0	0	0	0	0	0	0
denovo113877	6	0	0	19	0	6	0	10	1	0	60	5	0	0	22	0	0	0	0	0	0	0	0	0	0	0	3	0	0	1	0	0	0	1	1	5	0	2	0	2	7	0	0	6	0	0	3	55	3
denovo170571	0	0	0	0	0	0	0	0	0	0	0	0	0	0	0	0	0	0	0	0	0	0	0	0	0	0	0	0	0	0	0	1	0	0	0	0	0	0	0	0	0	0	0	0	0	0	0	0	0
denovo139689	1	0	0	2	2	1	2	2	3	0	1	0	1	4	2	3	1	0	0	0	4	9	0	0	0	1	5	1	1	2	6	3	0	3	0	3	0	2	2	1	1	0	1	2	2	6	1	1	2
denovo44573	99	79	22	65	80	36	128	76	80	5	0	3	3	11	11	5	2	1	30	5	15	1	20	0	1	1	24	13	4	43	17	4	7	19	1	55	36	57	57	3	15	7	1	5	34	10	5	2	8
denovo70059	2	20	54	33	7	2	3	14	19	31	46	31	59	3	34	23	28	53	43	73	1	0	17	40	29	1	104	10	1	8	1	14	1	130	13	12	14	24	71	248	6	1	11	61	18	20	4	198	17
denovo68399	3	0	0	0	3	3	0	2	3	0	1	1	0	0	0	0	0	0	0	0	0	0	0	0	0	0	1	4	2	1	5	2	1	4	0	0	0	5	1	1	1	0	0	1	0	0	10	7	12
denovo28027	8	0	0	0	0	2	4	0	2	0	0	1	0	0	0	0	0	0	0	0	0	0	0	0	0	0	0	0	0	6	0	1	0	4	0	0	0	23	0	0	7	0	11	3	0	0	59	12	23
denovo176443	10	9	2	18	4	12	0	3	10	0	0	0	0	2	1	0	2	0	4	6	25	3	7	3	0	0	4	1	0	8	0	3	3	6	1	1	11	5	9	1	1	1	0	3	5	2	0	1	1
denovo145657	0	1	2	0	1	1	3	1	1	0	0	0	1	0	0	0	0	1	0	1	4	0	1	1	0	0	1	0	1	3	2	1	2	0	0	0	5	0	1	0	0	1	0	1	1	2	0	0	2
denovo46535	0	0	0	0	0	0	0	0	0	1	0	0	0	0	0	0	0	0	0	0	0	0	0	0	0	0	0	0	0	0	0	0	0	1	0	0	0	0	0	0	0	0	0	0	0	0	0	0	0
denovo88875	4	0	2	5	0	1	0	0	4	0	0	0	0	0	0	0	0	0	0	0	0	0	0	0	0	0	0	1	0	6	0	1	0	0	0	7	1	0	0	0	5	0	1	1	7	3	1	0	0
denovo71231	5	5	2	5	3	6	2	6	4	1	1	2	4	1	0	0	2	0	1	2	0	0	5	2	0	0	1	1	1	0	2	2	3	0	2	1	3	2	3	1	12	1	0	2	5	3	0	1	3
denovo105542	0	0	7	0	0	0	0	0	0	0	6	0	8	0	0	1	0	7	2	4	0	0	3	0	0	0	1	0	0	0	0	0	3	0	0	0	1	0	0	0	0	0	1	0	0	0	1	1	1
denovo10271	0	1	0	1	2	2	0	0	0	1	0	0	0	0	0	1	1	0	0	0	1	0	0	0	0	0	0	0	1	0	1	0	2	2	1	0	1	1	0	1	0	1	0	0	1	2	0	0	0
denovo156244	9	11	8	14	12	17	4	16	6	1	0	0	0	0	0	0	0	0	0	0	0	0	1	0	0	0	3	6	3	3	3	4	9	9	0	11	8	7	5	4	1	11	7	7	13	15	1	4	2
denovo98314	8	7	3	12	7	19	5	9	8	45	7	39	51	62	24	32	0	3	32	5	13	2	31	3	4	0	8	4	6	6	70	0	4	7	1	1	1	19	12	3	8	2	3	19	17	16	34	21	28
denovo235868	7	4	4	2	2	1	5	3	1	3	1	3	2	2	0	1	0	0	3	0	0	0	5	4	1	0	5	6	7	4	8	2	2	0	1	1	2	1	2	8	1	1	3	4	5	9	7	17	11
denovo194045	0	17	1	1	7	2	1	2	2	2	0	22	5	0	5	0	0	0	0	0	0	0	0	0	0	0	0	2	0	0	0	0	1	8	0	0	3	2	0	11	2	1	1	1	5	5	1	1	0
denovo227952	20	14	10	12	11	14	13	11	15	3	2	4	2	6	3	5	0	0	9	6	9	5	8	3	0	0	12	3	2	16	3	4	3	12	1	14	8	9	13	1	3	7	1	5	2	7	0	3	6
denovo185234	2	1	1	0	1	0	0	1	1	0	0	0	1	2	0	3	6	0	1	1	2	0	4	0	0	0	0	0	0	0	4	0	0	1	0	0	0	0	0	0	3	0	3	0	0	0	0	0	0
denovo2537	21	70	266	44	83	33	22	2	17	220	112	7	16	1	0	1	0	11	0	9	0	0	1	1	0	0	75	2	18	71	10	4	8	2	1	0	0	10	8	13	0	7	17	145	222	288	0	264	9
denovo6839	0	0	0	0	0	0	0	0	0	0	0	0	0	0	0	0	0	0	0	0	0	0	0	0	0	0	0	0	0	0	0	0	0	0	0	0	0	0	0	0	0	0	0	0	0	0	0	0	0
denovo54012	0	0	0	0	0	0	0	0	0	0	0	0	0	0	0	0	0	0	0	0	0	0	0	0	0	0	0	0	0	0	0	0	0	0	0	0	0	0	0	0	0	0	0	0	0	0	0	0	1
denovo50974	0	7	2	7	0	2	0	0	0	0	0	0	0	0	0	0	0	0	0	6	0	8	0	5	4	0	0	0	0	0	0	0	0	12	0	0	0	0	0	0	0	0	0	0	0	0	0	0	0
denovo137716	1	1	22	4	2	3	0	0	0	0	9	0	3	0	8	1	5	0	7	5	46	3	0	25	29	0	4	1	0	0	0	0	1	1	4	1	1	2	0	0	1	4	1	1	5	3	0	3	0
denovo53078	13	9	8	16	10	5	13	9	20	3	1	1	0	2	0	1	0	3	1	6	4	0	5	0	1	0	6	3	0	8	2	5	3	7	0	6	11	14	7	0	10	4	1	7	10	6	1	2	4
denovo68033	0	0	0	0	0	0	0	0	0	0	0	0	0	0	0	0	0	0	0	0	0	0	0	0	0	0	1	0	0	0	0	0	0	0	0	0	0	0	0	0	0	0	0	0	1	1	0	0	0
denovo68037	1	0	2	1	0	4	1	2	2	1	0	0	1	2	5	4	3	0	0	4	1	0	1	1	0	0	2	2	0	1	6	1	1	0	0	0	4	0	2	2	2	4	0	1	0	1	1	3	4
denovo208111	0	0	0	0	0	0	0	0	0	0	0	0	0	0	0	1	0	0	16	16	0	0	2	0	0	0	0	0	0	1	0	0	0	0	0	0	0	2	0	0	0	0	0	0	1	2	0	0	0
denovo135333	3	4	12	2	7	9	0	0	4	6	2	2	5	0	4	0	0	1	0	0	0	0	0	0	0	0	0	4	6	7	0	2	12	1	0	1	0	11	7	6	5	12	34	0	0	0	6	9	8
denovo98628	21	2	40	9	9	8	3	21	19	105	407	75	329	710	484	701	145	12	210	88	264	108	395	70	343	123	26	0	31	6	69	55	16	52	63	19	4	16	76	4	6	51	8	16	12	14	44	14	27
denovo102536	9	26	16	9	8	7	5	11	7	2	3	3	1	3	11	16	1	2	0	0	0	0	1	0	0	7	6	24	24	21	1	7	26	13	13	25	8	1	8	4	11	24	14	10	16	23	9	17	10
denovo165678	10	3	2	3	6	2	2	5	0	0	5	0	0	0	0	0	0	0	0	0	0	2	0	0	0	0	6	3	0	2	1	1	0	4	0	0	2	7	1	3	0	1	0	1	1	0	3	0	1
denovo58882	0	0	1	0	0	0	0	4	1	1	0	0	2	5	4	5	1	0	4	1	1	1	2	0	0	0	0	0	0	1	1	0	0	0	0	0	0	2	1	0	0	0	0	0	2	1	1	0	0
denovo94195	117	48	64	23	9	74	26	40	31	82	87	103	88	35	40	54	11	2	11	1	1	1	15	1	32	0	61	55	7	19	174	252	58	102	30	10	21	70	45	78	114	54	240	44	10	9	116	69	61
denovo82507	8	6	2	5	5	5	2	7	2	2	2	0	2	1	1	0	0	0	2	0	6	1	1	2	0	0	3	3	1	4	0	0	4	6	1	2	2	0	7	0	1	2	1	2	4	1	0	1	0
denovo19887	0	12	2	8	5	6	0	2	7	0	4	1	3	0	2	0	0	0	1	0	0	0	0	3	2	0	5	4	3	2	17	0	3	1	2	12	8	3	1	3	3	2	1	3	4	3	1	1	2
denovo70254	0	21	42	14	9	3	20	1	4	17	21	15	20	3	42	54	10	0	15	5	58	51	23	46	53	36	7	3	13	5	93	1	4	2	9	26	15	0	128	11	3	57	24	10	60	51	43	5	5
denovo114805	8	0	2	0	1	1	0	1	3	5	0	0	0	0	0	0	0	0	0	0	0	0	0	0	0	0	1	0	0	4	3	0	2	0	0	1	14	1	1	11	1	3	0	6	2	1	1	0	0
denovo161709	4	10	2	5	0	5	5	9	2	4	1	3	1	2	1	5	0	1	3	5	5	0	4	3	0	0	2	2	0	6	5	0	0	2	0	4	6	1	4	0	0	0	2	2	3	3	2	0	2
denovo39749	0	0	1	1	0	1	1	0	1	1	3	0	2	0	2	0	0	0	0	1	0	0	0	0	1	0	4	0	0	0	1	0	2	0	1	1	0	1	1	4	0	0	2	1	1	2	2	7	0
denovo170232	2	5	4	2	12	10	0	14	6	0	0	0	0	0	0	0	0	0	0	0	0	0	2	0	0	0	4	1	4	6	14	3	2	6	0	0	28	3	6	9	10	1	5	18	41	47	74	43	74
denovo140936	2	2	1	4	0	0	2	2	2	0	0	0	0	0	1	0	0	0	0	0	0	0	0	0	0	0	1	0	2	1	0	1	0	1	0	2	0	0	2	1	0	1	1	1	1	0	1	0	4
denovo82745	2	1	1	4	2	3	0	3	1	0	0	0	1	0	0	4	0	0	1	0	2	0	0	0	0	0	2	0	1	2	1	0	2	1	0	4	2	1	2	2	0	0	0	0	3	1	0	0	1
denovo210950	0	0	4	1	0	13	1	1	0	1	0	0	1	0	0	2	0	0	0	0	0	0	0	0	0	0	1	0	0	0	0	0	1	9	0	1	0	0	0	0	3	0	0	1	6	3	0	0	1
denovo184562	0	3	3	0	0	0	0	3	0	1	1	2	2	0	0	0	0	0	0	0	0	0	0	0	0	0	0	0	0	1	5	3	11	2	2	0	0	1	4	1	1	3	5	4	2	2	8	0	0
denovo29033	0	0	0	0	0	0	0	0	0	0	0	0	0	0	0	0	0	0	0	0	0	0	0	0	0	0	0	0	0	0	0	0	0	0	0	0	0	0	0	0	0	0	0	0	0	0	0	0	0
denovo107538	52	225	294	13	28	110	98	41	101	290	284	75	51	185	88	165	46	3	17	2	30	12	87	16	242	404	131	1	47	104	387	488	336	147	148	21	34	133	721	231	152	470	674	114	41	66	519	321	240
denovo81572	0	2	0	0	0	0	0	0	1	0	0	0	0	0	0	0	0	0	0	0	0	0	0	0	0	0	0	1	0	1	0	0	0	0	0	0	0	0	0	0	0	0	0	0	0	0	0	0	0
denovo128187	0	0	0	0	1	0	2	1	0	0	0	1	1	0	0	0	0	0	0	0	2	1	1	3	0	1	3	0	0	0	0	0	0	0	0	0	1	0	1	1	1	0	0	0	1	0	1	0	0
denovo1162	1	1	1	0	1	6	0	1	3	12	7	20	4	1	4	3	0	1	7	0	1	0	7	0	3	0	1	2	2	5	7	4	7	3	1	1	0	0	8	9	5	3	8	2	1	2	4	1	1
denovo73118	22	21	42	16	14	71	15	15	8	36	29	53	6	2	3	1	0	0	0	0	0	1	2	0	5	0	7	32	27	14	42	63	46	74	13	5	23	41	76	21	85	55	103	38	5	5	71	48	64
denovo64682	7	13	7	8	17	9	11	9	6	0	6	0	1	0	0	0	0	0	0	0	0	0	0	0	0	0	8	5	12	4	1	2	6	6	0	10	1	7	0	9	8	1	10	7	14	7	10	6	8
denovo12424	19	23	64	52	67	14	16	10	1	20	5	15	6	0	6	4	4	5	5	0	0	0	10	21	10	0	55	5	7	57	45	15	17	16	16	24	4	11	16	61	9	3	4	53	104	133	65	46	97
denovo174247	22	10	22	12	9	81	4	3	15	68	23	32	15	0	0	1	0	0	2	0	0	0	1	1	9	0	4	5	4	33	21	43	46	60	7	2	16	48	16	28	92	15	71	37	2	0	30	45	37
denovo98496	135	106	20	23	1	72	73	5	35	48	1	16	23	0	9	4	5	3	3	8	0	0	16	0	0	9	39	141	162	13	0	40	111	71	7	30	31	23	2	0	4	99	14	6	25	39	71	42	53
denovo15703	3	8	1	6	3	1	3	9	2	1	2	0	3	0	5	3	3	0	1	3	8	0	6	1	1	0	0	3	0	2	0	0	0	1	0	0	4	0	1	0	1	0	0	0	1	2	1	0	1
denovo126412	0	1	1	0	0	0	0	0	2	0	0	0	1	1	2	1	5	0	0	0	2	0	1	0	0	0	0	0	0	0	0	0	0	0	0	0	0	0	0	0	0	0	1	0	1	0	0	0	0
denovo20917	6	18	31	6	1	14	1	63	25	0	17	5	4	3	1	11	23	6	5	0	0	0	8	0	0	0	8	3	16	13	4	2	67	3	10	4	7	1	1	2	11	46	44	179	8	13	26	141	68
denovo247847	0	0	0	0	0	0	0	0	0	0	0	0	0	0	0	0	0	0	0	0	0	0	0	0	0	0	0	0	0	0	0	0	0	0	0	0	0	0	0	0	0	0	0	0	0	0	0	0	0
denovo98787	0	4	0	6	22	0	3	1	0	0	0	0	1	0	0	0	0	0	0	0	0	0	0	0	0	0	1	2	0	1	8	2	2	0	1	0	1	0	7	0	0	4	0	1	1	1	0	0	0
denovo3377	0	10	1	6	1	2	1	0	1	1	0	0	3	0	5	0	0	0	1	0	0	0	1	0	0	0	0	11	1	1	3	0	1	6	0	3	1	1	4	3	0	0	0	2	2	2	0	0	1
denovo45529	0	5	2	17	8	4	2	4	0	0	0	5	6	1	5	1	0	0	0	0	0	0	1	0	1	0	3	2	12	4	6	0	3	2	2	10	3	15	1	7	0	0	13	21	25	21	9	33	20
denovo99268	2	3	0	2	2	2	1	3	0	0	0	0	0	0	0	1	0	0	0	0	1	1	0	2	0	0	1	0	3	7	0	0	0	2	0	5	6	3	3	3	1	3	2	3	2	0	2	1	0
denovo105276	2	13	1	18	16	7	26	9	2	0	0	2	0	0	0	0	0	0	0	2	0	0	0	2	0	0	14	53	10	17	0	0	2	10	1	34	3	5	0	9	1	4	7	3	72	35	0	5	6
denovo88845	11	4	0	0	0	17	0	5	12	0	0	29	0	0	0	0	0	0	0	0	0	1	0	0	0	0	2	6	0	0	0	15	12	13	0	0	1	16	1	30	13	16	42	12	0	0	36	17	19
denovo142657	1	0	0	0	1	0	1	1	2	1	0	0	0	0	1	3	9	0	2	0	1	0	3	0	0	1	0	0	0	0	1	3	0	0	0	0	0	0	0	2	0	0	0	0	0	0	2	0	0
denovo240709	1	6	5	0	1	4	4	0	1	0	4	0	0	0	0	0	0	1	0	0	0	0	0	0	0	0	1	1	0	0	3	0	3	0	0	1	0	3	2	4	4	1	3	1	0	0	7	2	1
denovo207300	1	1	0	3	0	1	1	0	0	1	0	1	1	0	0	0	0	0	0	0	0	0	0	1	0	0	0	0	2	1	0	1	0	0	1	1	0	2	1	0	0	0	0	2	0	0	0	1	1
denovo209858	6	5	12	0	2	4	4	9	8	11	11	2	19	2	1	1	4	0	0	0	0	4	0	3	1	0	10	0	2	3	0	13	4	17	1	1	4	6	10	13	8	9	16	11	1	1	0	7	8
denovo215694	0	0	0	0	0	0	0	0	0	0	0	0	0	0	0	0	0	0	0	0	0	0	0	0	0	0	0	0	0	0	0	0	0	0	0	0	0	0	0	0	0	0	0	0	0	0	0	0	0
denovo117139	0	0	0	2	0	5	0	0	0	0	0	0	0	0	0	3	0	0	0	0	0	0	0	0	0	0	0	13	13	0	3	3	1	7	2	0	0	8	0	0	2	2	24	3	4	3	1	2	0
denovo177912	4	4	4	1	5	26	0	0	1	0	0	3	0	0	0	0	0	0	0	0	0	0	0	0	0	0	0	0	0	1	16	16	3	4	0	0	1	12	0	6	1	1	2	1	1	2	2	18	3
denovo189928	115	114	79	111	131	73	103	111	139	29	17	19	10	30	15	22	4	1	41	52	88	9	43	16	4	1	76	39	6	106	20	20	34	63	8	82	97	121	111	12	99	40	10	36	60	33	5	9	34
denovo7505	49	23	72	24	24	115	6	27	13	72	32	78	56	29	36	55	32	12	85	30	1	45	46	29	49	36	54	92	82	15	33	57	68	69	12	38	19	47	6	35	91	92	181	76	38	34	66	76	12
denovo166478	0	3	6	1	21	0	3	15	0	6	5	6	0	6	2	6	5	0	0	9	3	18	0	17	0	6	5	9	15	14	0	11	11	0	0	33	15	14	22	2	5	29	11	21	6	9	2	21	3
denovo6784	1	3	5	2	1	2	1	8	1	0	0	0	0	0	0	0	0	0	0	0	0	0	1	0	0	0	1	5	2	1	4	1	0	1	0	1	0	5	4	6	2	3	5	13	7	17	11	7	9
denovo79528	7	0	0	4	2	3	0	5	5	3	8	1	15	1	0	0	0	0	4	0	0	0	1	0	14	0	12	0	0	5	26	7	14	5	6	2	0	9	9	6	1	1	3	11	0	0	3	7	1
denovo190165	2	0	3	8	0	2	1	1	3	0	0	1	3	0	4	1	0	0	0	2	0	1	3	0	0	0	2	1	2	1	0	0	0	1	1	1	0	3	1	2	1	0	0	5	0	0	5	4	9
denovo237729	5	0	0	0	0	0	0	0	0	1	0	0	0	0	0	0	0	0	0	0	0	0	0	0	0	0	1	1	0	1	0	2	1	4	1	0	0	1	0	8	0	0	0	11	0	6	11	11	5
denovo49324	9	1	5	1	0	9	3	0	7	0	0	3	0	0	0	0	0	0	0	0	0	0	0	0	0	0	4	1	1	0	0	1	0	7	2	0	1	3	8	3	8	1	10	0	0	0	3	1	3
denovo29290	2	2	5	1	4	4	3	5	1	0	0	2	0	0	0	0	0	0	0	0	0	0	0	0	0	0	1	4	7	4	2	3	10	3	0	2	5	6	0	3	2	7	8	4	5	3	4	7	6
denovo104292	0	0	0	0	0	0	0	0	0	0	0	0	0	0	0	0	0	0	0	0	0	0	0	0	0	0	0	0	0	0	0	0	0	0	0	0	0	0	0	0	0	0	0	0	0	0	0	0	0
denovo23050	1	0	0	0	1	1	1	2	0	0	0	0	0	0	1	0	0	0	0	1	0	0	0	0	0	0	1	0	0	0	0	0	0	1	0	0	1	0	1	1	1	0	0	0	0	0	0	0	0
denovo159086	1	2	2	0	0	10	0	2	4	3	0	6	4	6	25	16	3	0	103	0	4	2	177	2	57	0	3	0	2	0	0	6	1	0	1	0	0	2	1	5	3	5	33	3	0	0	2	2	3
denovo174972	5	4	10	10	4	9	4	4	8	6	11	11	7	0	13	9	3	9	8	12	5	14	6	8	4	13	1	6	4	4	16	6	3	8	1	8	8	6	7	14	13	7	4	2	21	19	2	2	12
denovo85100	8	6	3	3	2	0	5	8	2	2	0	1	1	3	3	3	0	0	3	4	3	0	7	0	0	0	4	0	0	5	7	1	0	2	0	5	5	5	3	2	3	3	1	0	2	2	0	1	4
denovo248007	0	0	0	0	0	0	0	0	0	0	0	0	0	0	0	0	0	0	0	0	0	0	0	0	0	0	0	0	0	0	0	0	0	0	0	0	0	0	0	0	0	0	0	0	0	0	0	0	0
denovo206469	7	0	4	0	4	0	1	0	6	1	20	9	3	0	0	0	0	0	0	0	0	1	0	0	2	1	5	9	3	0	1	5	9	4	0	0	2	3	13	3	14	9	0	1	0	0	4	10	7
denovo80576	5	14	4	2	7	1	5	11	5	4	1	0	2	0	1	0	2	0	0	2	1	0	0	0	0	0	4	1	0	5	1	0	1	1	0	9	4	4	8	0	3	2	1	0	5	3	0	1	1
denovo78334	0	0	0	3	0	0	0	0	0	0	0	0	0	0	0	0	1	0	0	4	3	7	1	1	2	0	0	0	0	3	0	0	0	0	2	0	7	1	3	0	0	0	0	0	0	0	0	0	0
denovo84636	2	14	3	2	1	0	1	2	1	0	0	0	0	0	0	0	0	0	0	0	0	0	0	0	0	0	2	2	0	1	0	0	0	2	0	0	0	0	1	2	0	0	0	1	2	1	0	1	2
denovo248198	4	3	7	4	4	7	1	5	8	1	2	4	0	0	0	0	0	0	1	0	0	0	0	0	0	0	3	6	0	7	4	2	9	4	0	7	7	8	3	7	2	5	2	4	9	6	2	20	13
denovo102214	0	1	0	0	0	0	0	0	0	2	1	1	12	2	7	10	2	1	3	1	2	0	1	1	0	0	0	0	0	1	3	1	0	0	0	0	0	1	0	2	1	0	0	0	0	1	0	0	0
denovo36532	0	5	0	6	0	11	2	0	0	1	4	19	0	0	0	0	0	0	0	0	0	0	0	0	0	0	0	5	0	0	15	0	0	15	3	0	1	1	0	8	0	0	1	1	0	0	1	11	0
denovo124497	4	0	0	2	5	0	4	4	0	0	0	0	0	1	1	0	0	1	2	2	0	0	2	0	0	0	7	1	1	2	5	0	0	1	0	6	3	2	1	0	2	0	1	1	1	0	2	0	1
denovo185847	48	22	33	9	23	23	14	10	30	0	0	7	1	0	0	0	0	0	0	0	0	0	0	0	0	0	44	66	3	14	5	26	36	56	0	0	14	46	21	62	59	24	23	16	4	2	37	9	27
denovo201065	2	1	3	1	0	0	1	2	3	1	0	1	0	1	0	1	0	0	2	0	0	1	3	0	0	0	0	0	1	1	1	0	1	2	1	0	0	3	3	0	3	0	0	3	0	2	0	1	1
denovo215327	0	0	0	3	1	0	1	0	0	0	0	0	4	0	0	0	2	0	0	0	2	0	0	1	0	0	0	0	0	0	0	0	0	0	0	2	1	1	0	0	0	0	0	0	0	0	0	0	1
denovo214307	2	1	1	1	0	0	1	2	2	0	0	0	3	2	3	2	0	0	1	4	1	0	5	1	0	0	0	0	0	3	4	1	2	2	1	2	1	1	3	1	1	1	0	0	1	0	0	0	2
denovo170551	4	25	20	0	5	17	7	27	1	2	45	13	56	105	61	99	105	2	28	32	11	71	31	29	10	5	4	3	11	3	5	7	4	7	9	4	9	2	12	12	14	19	7	7	0	1	5	11	3
denovo238142	0	0	0	0	0	0	0	0	0	0	0	0	0	0	0	0	0	0	0	0	0	0	0	1	0	0	1	0	0	1	0	0	0	0	0	0	0	0	0	0	0	0	0	0	0	0	0	0	5
denovo258585	8	8	7	7	2	17	4	0	6	29	15	14	1	0	1	0	0	0	0	0	0	0	1	0	3	1	1	1	9	12	20	19	24	12	0	0	7	27	24	12	52	9	27	12	0	1	17	24	5
denovo44867	20	5	21	9	4	6	5	4	7	3	0	3	1	0	0	4	0	0	0	0	0	0	2	0	0	0	9	3	2	19	19	8	2	17	1	6	1	8	8	41	5	21	25	35	35	37	81	71	61
denovo23543	1	1	3	1	10	0	13	2	18	10	2	28	1	32	2	16	6	2	5	4	2	10	34	34	19	3	9	15	4	15	23	2	11	5	0	5	6	3	5	15	1	1	0	4	3	3	5	6	7
denovo175111	0	4	4	0	2	1	2	3	1	0	2	1	1	1	2	1	1	0	2	0	1	0	2	1	0	0	0	1	0	3	1	0	0	1	0	3	3	2	5	1	0	3	0	1	0	1	5	3	1
denovo151458	6	14	3	22	22	30	0	20	4	1	7	2	0	0	1	0	0	0	0	0	0	0	1	0	0	0	8	38	21	23	6	1	5	17	1	5	14	3	7	17	5	3	9	29	25	17	14	15	2
denovo53934	9	2	2	4	1	1	4	2	1	4	4	3	1	0	7	5	3	1	0	11	2	0	8	6	0	1	1	1	1	0	0	0	3	2	1	0	1	4	1	0	0	3	3	0	1	4	2	2	6
denovo82376	88	32	136	14	10	72	110	145	57	31	46	13	12	24	6	9	1	0	24	1	4	2	31	1	94	0	35	21	51	30	17	23	25	57	9	34	27	49	32	15	50	15	51	54	0	0	86	85	38
denovo209842	1	4	3	7	3	6	10	5	7	7	1	1	0	7	1	1	3	0	1	0	5	0	2	2	2	0	5	6	1	3	8	1	2	10	3	7	10	5	3	8	2	0	1	1	1	1	3	0	2
denovo79939	0	0	0	0	0	0	0	0	0	0	1	0	0	0	0	0	0	0	0	0	0	0	0	0	0	0	0	0	0	0	0	0	0	0	0	0	1	0	0	1	0	0	0	0	0	0	0	0	0
denovo47460	0	0	0	0	0	2	2	0	0	2	0	0	0	0	0	1	0	0	0	0	0	0	0	1	0	2	0	0	0	2	5	0	0	0	0	0	0	0	2	0	0	2	0	0	0	0	0	0	3
denovo200513	5	2	1	2	1	2	2	0	1	0	0	0	0	0	2	0	0	0	0	1	1	0	0	1	1	1	2	0	0	6	0	0	0	1	0	4	1	1	6	2	0	0	0	0	0	1	0	0	1
denovo224614	0	14	27	5	0	0	0	10	0	0	8	0	0	4	0	0	0	2	10	15	0	3	14	0	18	5	3	1	0	1	0	0	0	38	0	0	0	1	12	0	1	1	1	0	5	3	0	0	0
denovo10011	1	0	0	0	0	0	0	1	0	0	0	0	1	0	1	0	0	0	0	1	1	0	0	0	0	0	1	3	1	1	1	0	0	0	0	1	0	1	0	0	0	0	0	0	0	0	1	1	0
denovo184435	2	0	2	1	4	2	0	1	0	4	5	5	2	0	5	5	5	2	3	5	0	5	4	2	0	4	2	0	1	0	0	1	5	1	1	1	0	0	1	4	1	1	2	1	4	4	0	0	4
denovo239025	5	7	3	9	7	2	4	1	1	4	2	2	1	0	0	0	0	0	0	0	0	0	1	0	0	0	1	4	6	1	2	5	0	2	1	12	1	6	6	2	4	5	4	17	2	6	5	7	17
denovo183378	0	0	0	0	0	0	0	0	0	0	0	0	0	0	0	0	0	0	0	0	0	0	0	0	0	0	0	0	0	0	0	0	0	0	0	0	0	0	0	0	0	0	0	0	0	0	0	0	2
denovo158994	23	9	30	33	49	32	8	30	7	2	3	7	0	0	0	1	0	0	0	0	0	3	0	0	5	0	34	82	47	31	6	31	25	50	3	33	12	21	16	18	24	32	31	30	37	38	24	14	14
denovo129391	2	2	2	2	0	5	2	1	0	10	3	1	13	1	4	2	0	0	0	0	0	0	0	0	0	0	1	1	0	0	2	5	4	3	0	0	2	3	2	13	0	4	5	0	0	0	7	2	1
denovo107301	12	4	11	2	1	4	11	7	5	7	5	3	0	6	0	8	9	0	4	3	5	11	4	16	3	26	3	3	5	1	2	3	6	3	1	9	2	5	5	14	7	11	2	5	2	1	8	3	7
denovo147318	0	0	0	0	0	0	0	0	0	0	0	0	0	0	0	0	0	0	0	0	0	0	0	0	0	0	0	0	0	0	0	0	0	0	0	0	0	0	0	0	0	0	0	0	0	0	0	0	0
denovo30429	4	3	4	6	1	4	5	7	5	11	2	0	0	7	9	8	1	0	4	6	9	1	7	2	1	1	2	0	1	2	9	1	1	3	0	3	5	5	2	2	1	2	2	3	4	5	1	1	3
denovo59245	3	1	2	3	1	5	1	0	0	0	1	0	0	1	0	0	0	0	0	0	0	0	0	0	0	0	0	0	0	3	1	0	0	2	1	0	0	5	3	2	1	2	0	2	0	0	2	1	0
denovo159023	23	40	56	46	32	43	38	26	31	17	16	25	16	17	13	15	3	2	2	0	1	21	5	5	13	2	37	21	46	97	15	31	48	40	8	81	38	44	59	62	85	38	39	40	28	26	51	17	19
denovo82412	3	7	10	0	0	15	20	7	2	11	1	16	6	1	0	0	0	0	1	1	0	0	0	0	0	0	8	1	2	4	1	0	0	5	2	1	1	1	9	6	17	1	1	2	1	0	5	3	4
denovo134804	3	0	0	0	2	0	0	2	0	0	0	0	0	1	0	1	0	0	0	4	0	0	0	0	0	5	2	0	0	0	1	2	1	4	0	0	2	0	0	7	2	0	3	2	12	15	3	0	1
denovo79690	13	4	5	1	2	17	2	1	17	0	0	12	2	0	0	0	0	1	0	0	0	0	0	0	0	0	1	20	24	6	1	10	7	1	1	4	5	9	0	12	5	1	13	4	0	3	28	17	12
denovo5753	1	0	0	0	1	0	1	1	0	2	0	2	2	7	4	3	1	0	5	0	2	0	4	0	0	0	2	0	1	0	2	0	0	1	0	0	0	0	0	0	1	0	0	0	0	0	0	0	0
denovo134406	1	0	2	1	3	2	1	0	1	2	0	0	1	0	2	0	1	0	1	0	0	0	1	0	0	0	0	0	0	0	6	2	3	0	0	0	1	2	1	2	5	2	1	1	1	0	0	3	2
denovo165710	2	6	2	0	0	9	2	1	4	0	2	2	0	0	0	0	0	0	0	0	0	0	0	0	0	0	2	1	1	0	0	2	0	1	0	1	0	1	4	2	0	3	3	4	0	0	4	1	0
denovo196563	2	8	9	3	1	3	3	2	3	3	2	2	1	3	4	1	1	0	1	1	3	0	4	3	3	0	4	6	5	2	7	6	8	11	0	1	5	3	1	11	5	8	12	3	3	4	12	9	8
denovo92660	3	5	3	5	1	1	3	5	4	0	0	3	1	6	1	0	3	0	0	14	12	1	4	7	2	24	1	1	13	3	3	6	5	6	0	2	3	0	0	0	9	5	2	3	6	11	9	3	6
denovo40765	0	0	0	0	0	0	0	0	0	0	0	0	0	0	0	0	0	0	0	0	0	0	0	0	0	0	0	0	0	0	0	0	0	0	0	0	0	0	0	0	0	0	0	0	0	0	0	0	0
denovo158462	4	2	1	0	0	6	0	0	0	0	0	1	1	0	13	1	2	11	0	6	8	0	1	2	0	3	0	0	1	0	0	3	1	0	0	2	0	0	2	0	0	0	2	0	11	16	1	0	0
denovo164096	2	4	3	15	4	12	1	6	2	0	0	0	0	0	0	0	0	0	0	0	0	0	0	0	0	0	3	11	4	2	9	9	3	7	3	6	8	6	6	7	0	4	3	8	21	16	8	18	7
denovo184627	4	22	8	8	3	18	1	0	7	12	11	7	3	1	7	0	0	13	1	28	0	0	35	16	12	0	3	0	1	7	0	1	6	1	1	3	1	2	6	0	1	0	3	10	27	11	8	4	12
denovo990	4	0	1	1	1	1	1	1	0	0	0	1	0	0	0	0	0	0	0	1	0	0	1	0	0	0	0	2	0	1	0	0	1	0	0	3	0	0	1	0	2	1	2	0	0	1	0	0	0
denovo90167	1	8	5	14	1	2	0	5	1	0	14	3	17	0	0	0	0	0	0	0	0	0	1	0	2	0	14	0	4	33	16	1	1	14	8	14	0	1	9	1	5	1	15	31	0	0	3	19	2
denovo200939	4	2	3	10	8	12	0	3	1	1	0	1	0	0	0	0	0	0	0	0	0	0	1	0	0	3	3	4	5	1	1	2	1	9	0	3	7	20	3	0	2	8	4	3	13	8	6	1	6
denovo81649	4	0	0	2	0	6	0	0	0	0	0	2	0	0	8	0	0	0	0	0	0	0	0	0	0	0	0	0	0	0	0	0	0	0	0	0	0	0	0	0	0	0	0	0	13	6	0	0	1
denovo260677	0	0	0	0	0	0	0	0	0	0	0	0	0	0	0	0	0	0	0	0	0	0	0	0	0	0	0	0	0	0	0	0	0	0	0	0	0	0	0	0	0	0	0	0	0	0	0	0	0
denovo184547	5	18	5	9	15	30	9	22	4	14	4	8	7	5	4	0	0	0	0	0	1	0	1	3	0	0	7	24	15	7	17	7	8	14	6	14	8	23	13	19	9	5	10	17	15	22	23	25	25
denovo202218	2	36	9	11	6	6	11	19	1	0	1	1	0	0	0	0	0	0	0	0	0	0	0	0	0	0	2	8	1	2	1	4	5	6	0	0	6	5	5	12	2	1	1	4	7	10	4	9	5
denovo251854	1	8	6	2	7	1	0	4	1	0	3	0	2	0	1	0	0	0	2	0	0	0	0	0	1	0	1	9	5	3	0	3	5	2	0	4	3	3	1	0	1	0	5	2	3	2	1	1	0
denovo120535	4	0	5	2	3	4	1	8	3	2	0	1	0	1	0	0	2	0	1	0	0	0	1	1	0	0	0	2	0	3	0	3	2	2	0	1	3	3	1	0	1	1	0	1	3	3	0	0	2
denovo117580	1	2	0	1	2	0	2	8	4	0	0	1	0	0	1	0	4	0	0	0	2	0	2	0	0	0	1	2	0	1	0	0	1	1	2	3	3	1	5	1	3	2	0	0	4	1	2	0	1
denovo231724	16	0	11	0	0	0	2	6	1	0	0	0	3	0	0	4	12	0	14	18	16	0	19	12	4	1	1	0	2	5	0	0	4	1	0	1	5	0	2	0	0	2	0	0	1	0	0	3	9
denovo89376	11	13	8	4	13	12	18	4	20	1	5	5	1	7	0	6	0	1	10	1	2	1	0	1	0	0	5	3	6	9	12	9	4	13	0	5	7	12	9	0	4	7	5	1	17	12	3	3	1
denovo153250	32	3	23	4	6	36	3	2	17	36	9	29	20	4	11	10	5	4	52	11	1	20	37	11	23	19	51	50	57	1	18	12	42	19	6	2	3	51	1	12	60	38	113	33	24	41	10	17	4
denovo214022	18	63	40	72	27	33	36	40	7	37	31	11	31	21	19	32	21	0	22	13	20	40	44	79	46	6	14	104	32	45	9	51	69	56	17	62	11	45	30	49	25	23	53	75	65	75	38	100	45
denovo30342	25	14	13	14	30	24	8	13	0	8	8	39	2	0	2	3	2	0	3	3	0	1	3	2	3	0	11	18	37	11	10	49	32	25	3	5	18	6	3	26	30	27	35	12	9	10	14	39	7
denovo119939	3	0	0	0	0	1	0	2	0	0	0	0	0	0	2	0	0	0	0	0	0	0	0	0	0	0	0	0	0	1	0	0	0	2	0	2	0	0	0	0	0	0	1	0	5	3	0	0	0
denovo231449	0	0	0	2	2	0	0	0	0	0	0	0	0	0	0	0	0	0	0	0	0	0	0	0	0	0	0	1	6	0	0	0	1	1	0	3	1	1	0	0	8	0	1	0	0	0	0	0	0
denovo59409	0	0	0	1	0	0	0	0	1	0	1	9	0	0	0	0	23	1	6	26	0	19	1	153	3	1	0	0	0	0	0	0	1	0	2	0	0	0	6	4	0	0	0	0	0	0	0	1	0
denovo228450	29	50	22	13	26	26	21	7	20	10	13	7	14	1	9	18	5	0	0	3	8	5	1	7	9	0	11	38	18	8	9	5	18	24	20	14	9	12	9	23	14	13	14	2	14	17	12	15	6
denovo170913	0	1	2	2	0	2	0	2	0	2	1	1	3	0	2	3	5	0	1	5	2	4	17	13	7	15	0	8	4	1	0	0	0	4	4	3	5	0	1	0	4	0	0	0	2	0	0	0	0
denovo191293	0	0	0	0	0	0	0	0	0	0	0	0	0	0	0	0	0	0	0	0	0	0	0	0	0	0	0	0	0	0	0	0	0	0	0	0	0	0	0	0	0	0	0	0	0	0	0	0	0
denovo35509	22	27	75	8	23	75	18	5	44	25	53	3	13	10	9	15	4	0	9	14	11	2	39	1	0	0	49	5	21	28	621	187	196	81	30	8	23	72	273	206	52	82	265	54	29	25	64	32	42
denovo185574	0	3	0	4	0	2	1	6	2	0	0	0	0	0	0	2	1	0	5	0	0	0	0	0	0	0	2	2	0	0	0	1	0	5	0	0	2	1	3	0	4	2	0	4	2	2	1	0	2
denovo213205	2	8	1	8	1	6	1	4	3	0	3	2	1	0	1	0	1	1	6	1	0	34	8	15	5	2	1	2	4	4	1	1	2	3	1	9	2	4	4	1	11	1	2	2	5	6	0	4	4
denovo31103	0	0	0	0	0	0	0	0	0	0	0	0	0	0	0	0	0	0	0	0	0	0	0	0	0	0	0	0	0	0	0	0	0	0	0	0	0	0	0	0	0	0	0	0	0	0	0	0	0
denovo16595	1	6	2	3	2	13	1	0	3	8	2	1	0	0	0	5	0	1	0	0	0	0	4	0	0	0	5	2	3	5	9	7	2	6	3	2	1	6	1	10	6	8	14	10	3	10	8	10	36
denovo179998	37	15	12	9	15	39	27	22	17	15	13	21	5	0	0	0	0	0	0	0	0	0	1	0	3	0	18	4	0	15	16	41	31	28	5	0	4	29	21	65	12	19	46	20	0	0	22	29	65
denovo252992	6	6	13	3	12	9	14	2	5	2	3	3	1	2	1	1	0	0	1	1	1	1	3	5	1	0	3	6	9	2	1	1	3	3	2	6	4	4	3	5	1	5	5	1	7	5	5	3	4
denovo147606	1	0	1	1	0	0	0	1	1	0	0	0	6	0	5	2	2	1	0	0	2	0	0	2	0	0	1	0	0	1	0	0	4	0	0	1	0	0	0	0	1	0	0	0	1	0	4	6	3
denovo34712	2	1	3	5	2	2	4	3	2	1	0	1	0	0	0	0	0	0	0	0	0	0	0	0	0	0	1	0	1	3	0	6	1	1	0	4	0	3	0	4	2	5	5	4	6	1	2	6	2
denovo27184	16	13	10	20	14	23	14	15	33	3	0	2	2	10	3	5	0	0	5	5	13	0	3	0	0	0	6	3	2	6	8	8	4	14	1	7	18	23	17	0	9	9	1	10	7	5	1	1	8
denovo118763	3	8	10	9	9	7	9	4	8	0	0	0	0	0	0	0	0	0	0	0	0	0	0	0	0	0	4	0	7	15	14	2	5	0	0	9	7	8	4	5	20	2	1	8	0	2	11	26	9
denovo78782	0	3	0	1	1	2	1	5	0	0	0	0	5	4	4	0	1	0	1	1	4	0	2	0	0	0	1	0	0	1	0	0	0	1	1	0	1	0	0	3	2	1	0	0	1	0	0	0	0
denovo19758	2	10	6	8	15	24	3	0	5	5	5	5	0	1	0	0	0	0	0	1	0	3	0	0	1	4	2	2	6	5	6	2	6	18	1	10	7	3	9	7	10	8	13	10	1	1	4	8	2
denovo234911	0	0	0	0	0	0	0	0	0	0	0	0	0	0	0	0	0	0	0	0	1	0	0	2	0	0	0	0	0	0	0	0	0	0	0	0	0	0	0	0	0	0	0	0	0	0	0	1	0
denovo171868	0	0	0	0	0	0	0	0	0	0	0	0	0	0	0	0	0	0	0	0	0	0	0	0	0	0	0	0	0	0	0	0	0	0	0	0	0	0	0	0	0	0	0	0	0	0	0	0	0
denovo95484	1	3	0	5	1	3	1	6	3	1	0	0	0	0	1	0	0	0	0	2	1	1	0	0	0	1	0	0	1	1	0	1	0	3	0	2	5	4	4	0	5	1	0	0	2	0	2	1	1
denovo20047	29	20	23	44	15	23	19	43	16	7	5	7	1	4	0	3	0	0	0	1	0	0	5	0	6	0	15	73	31	21	7	18	17	23	6	21	11	20	32	31	60	11	50	14	13	9	21	25	14
denovo225882	1	2	1	0	2	0	2	0	0	1	0	0	0	0	1	0	0	0	0	0	0	0	1	0	0	0	1	0	1	3	0	2	1	1	0	0	0	0	0	1	2	1	1	0	1	1	0	2	0
denovo73309	5	1	9	2	3	18	8	6	9	1	0	12	0	0	0	0	0	0	0	0	0	0	0	0	0	0	0	4	3	1	3	14	4	10	1	3	1	13	1	18	8	12	34	8	3	0	13	9	10
denovo161628	3	3	6	1	1	2	3	4	5	0	0	0	0	0	0	1	2	0	0	1	8	0	0	0	18	0	2	3	10	3	0	6	9	1	0	5	1	0	2	0	3	8	0	2	6	8	8	2	8
denovo238560	13	8	4	5	5	10	8	6	4	0	0	0	0	0	2	1	1	0	0	3	3	0	1	1	0	0	2	1	1	6	5	2	0	2	0	5	9	6	2	0	3	0	0	2	0	1	2	1	1
denovo128699	0	0	0	0	0	0	0	0	0	0	0	3	0	7	0	9	1	3	2	1	1	0	0	0	0	3	0	0	0	0	0	0	0	0	0	0	0	0	0	0	0	0	0	0	0	2	1	0	5
denovo27309	0	0	5	2	6	4	2	2	3	4	0	6	1	0	4	4	10	1	0	0	0	12	9	2	5	0	1	7	6	9	0	3	6	7	0	3	4	0	2	1	2	4	4	1	3	5	3	5	7
denovo19739	0	3	2	0	0	1	2	1	3	3	3	0	2	0	1	2	5	4	3	16	3	0	2	0	0	0	1	0	0	1	0	0	1	0	0	1	0	1	2	0	1	0	1	1	2	2	3	2	3
denovo15137	4	0	2	6	1	3	3	1	6	4	2	1	0	0	2	5	4	0	0	0	0	4	2	0	11	3	1	1	1	5	0	1	0	4	3	3	0	0	8	3	7	0	8	2	0	1	1	6	0
denovo90007	0	0	0	0	0	0	0	0	0	0	0	0	0	0	0	0	0	0	0	0	0	0	0	0	0	0	0	0	0	0	0	0	0	0	0	0	0	0	0	0	0	0	0	0	0	0	0	0	0
denovo30164	0	0	0	0	0	0	0	0	0	0	0	0	0	0	0	0	0	0	0	0	0	0	0	0	0	0	0	0	0	0	0	0	0	0	0	0	0	0	0	0	0	0	0	0	0	0	0	0	0
denovo27863	0	0	0	0	0	0	0	0	0	0	0	0	0	0	0	0	0	0	0	0	0	0	0	0	0	0	0	0	0	0	0	0	0	0	0	0	0	0	0	0	0	0	0	0	0	0	0	0	0
denovo99630	1	0	1	0	1	1	3	1	1	0	1	7	0	1	0	9	1	0	0	2	3	3	0	0	0	7	3	2	1	8	3	1	0	2	0	2	2	1	1	0	3	2	2	2	12	10	0	1	2
denovo94851	2	3	36	3	11	10	38	24	7	2	0	0	0	2	0	0	0	0	0	0	0	0	0	0	0	0	7	1	14	7	8	6	1	3	0	5	11	3	46	47	12	11	15	2	20	13	6	3	1
denovo127375	0	5	3	2	7	3	4	0	5	12	1	2	2	7	4	0	0	0	0	0	0	0	2	1	1	6	1	0	0	1	11	2	3	4	1	2	1	5	7	11	3	6	1	3	0	1	6	10	12
denovo140451	10	0	1	4	9	30	1	16	0	0	0	0	0	0	0	0	0	0	0	0	0	0	0	0	0	0	1	0	0	6	8	4	4	3	0	10	0	3	14	9	0	0	1	28	28	14	4	14	3
denovo42601	0	4	1	4	3	0	0	4	12	0	0	1	34	0	41	15	0	0	36	0	2	5	11	1	0	0	16	0	0	0	5	0	0	0	42	20	1	0	12	0	0	0	0	1	0	1	0	0	0
denovo189513	37	33	29	54	69	43	13	25	28	2	9	4	4	1	5	4	1	2	1	0	3	1	3	6	2	0	33	51	32	32	21	8	20	36	10	25	29	37	17	28	17	14	7	29	45	62	25	30	22
denovo89341	24	1	5	1	5	21	17	0	7	3	7	2	0	0	0	0	0	0	0	0	0	0	0	0	0	0	3	8	0	0	0	13	9	12	1	0	4	11	19	7	30	9	25	2	3	0	5	2	9
denovo108057	14	9	22	2	15	12	18	27	8	2	5	16	2	0	0	2	5	0	4	0	0	3	3	15	3	1	12	24	16	2	1	34	35	35	1	4	10	21	14	32	3	21	16	8	6	11	26	34	45
denovo107918	0	0	0	0	0	0	0	0	0	0	0	0	0	0	0	0	0	0	0	0	0	0	0	0	0	0	0	0	0	0	0	0	0	0	0	0	0	0	0	0	0	0	0	0	0	0	0	0	0
denovo195354	99	46	21	43	42	28	46	41	24	2	3	2	6	7	10	8	1	0	12	11	7	1	21	2	0	0	20	12	6	41	13	6	8	22	1	47	31	40	34	2	15	10	0	6	16	10	6	4	13
denovo104424	0	7	0	6	3	2	0	5	2	0	0	2	0	0	0	1	5	0	0	6	2	13	0	2	0	13	0	1	3	37	2	15	6	4	4	31	29	6	12	12	13	1	4	3	4	2	2	5	6
denovo198592	18	25	6	8	9	7	1	10	1	11	58	12	47	21	21	9	2	0	5	0	0	0	6	0	5	0	0	11	2	23	4	39	9	13	7	2	10	6	7	13	3	16	7	20	8	10	67	30	9
denovo126176	1	0	0	0	2	0	10	4	17	2	1	2	1	2	4	3	0	0	0	9	0	0	9	0	0	0	5	0	8	8	16	2	4	0	1	0	3	2	14	1	0	6	1	0	5	11	1	0	2
denovo238031	0	8	9	0	0	3	10	6	3	0	0	1	0	0	0	0	0	0	0	0	0	0	0	0	0	0	0	0	10	13	10	0	2	2	2	2	7	8	12	27	12	0	3	7	53	68	2	5	8
denovo223567	4	6	2	5	7	4	3	9	7	0	0	0	2	0	0	4	0	0	1	0	1	0	1	0	0	0	1	1	0	7	1	0	0	2	0	4	4	3	4	0	4	0	0	3	2	3	0	1	1
denovo181341	1	2	0	0	0	3	0	1	0	0	1	2	0	0	1	0	0	0	1	1	0	0	0	0	1	0	0	3	0	0	0	0	1	0	0	1	0	1	0	0	1	0	0	0	1	0	2	0	4
denovo98473	0	0	0	0	0	0	0	0	0	0	0	0	0	0	0	0	0	0	0	0	0	0	0	0	0	0	0	0	0	0	0	0	0	1	0	0	0	0	0	0	0	0	0	0	0	0	0	0	0
denovo259633	0	0	0	0	0	0	0	0	0	0	0	0	0	0	0	0	0	0	0	0	0	0	0	0	0	0	0	0	0	0	0	0	0	0	0	0	0	0	0	0	0	0	0	0	0	0	0	0	0
denovo68669	1	1	0	0	0	0	1	0	0	0	0	1	0	0	1	2	0	0	0	1	3	0	1	0	0	0	1	1	0	0	0	0	0	0	0	3	0	0	0	0	0	0	0	1	0	0	4	3	3
denovo154466	0	0	0	4	2	2	1	0	0	1	1	1	0	1	2	2	0	0	0	0	0	0	0	0	0	0	3	1	2	3	0	7	3	1	0	4	1	1	1	2	0	0	0	6	1	4	1	1	4
denovo90334	0	1	0	0	0	1	0	1	0	4	3	0	1	2	0	3	0	0	0	0	0	0	0	0	1	0	0	0	1	2	7	0	1	1	1	2	0	1	2	2	1	7	0	1	0	0	2	0	3
denovo102055	5	0	4	2	9	10	11	8	2	0	1	1	0	0	0	0	0	0	0	0	0	0	1	0	0	0	7	0	6	5	2	0	5	12	0	4	0	4	6	1	3	2	1	8	0	0	3	6	6
denovo207335	16	28	4	17	32	16	35	5	0	0	0	0	0	0	0	0	0	0	0	0	1	0	0	0	0	0	39	22	5	3	7	10	26	24	5	38	9	4	2	6	1	10	11	50	7	19	12	26	14
denovo176509	0	5	0	15	0	0	0	2	0	1	10	18	16	30	89	60	97	429	57	584	43	103	153	60	74	67	0	0	0	3	0	0	0	0	0	13	0	2	0	0	0	0	2	0	14	14	0	3	13
denovo233901	21	24	10	9	22	33	51	21	34	5	6	4	4	1	2	1	0	0	0	3	0	0	3	2	1	0	15	10	4	15	21	13	4	8	2	35	14	46	13	35	31	15	23	19	69	35	23	14	29
denovo221121	1	6	2	8	4	16	1	2	0	0	0	0	0	0	0	0	0	0	0	0	0	0	0	0	0	0	0	0	3	2	3	2	1	2	0	4	0	1	0	17	1	0	2	4	59	66	20	3	8
denovo133596	67	83	109	114	56	81	35	72	15	8	7	17	2	1	0	1	0	2	0	0	0	0	0	0	0	0	29	64	35	31	88	72	94	63	1	55	78	81	58	175	85	98	110	126	158	195	199	507	172
denovo241214	0	0	0	0	0	0	0	0	0	0	0	0	0	0	0	0	0	0	0	0	0	0	0	0	0	0	0	0	0	0	0	0	0	0	0	0	0	0	0	0	0	0	0	0	0	0	0	0	0
denovo213878	1	3	0	0	0	2	0	0	0	4	0	0	5	7	7	0	2	0	0	1	0	0	6	0	0	1	0	1	0	2	0	1	4	0	0	2	0	2	2	0	1	0	1	2	0	1	0	0	2
denovo216191	6	31	17	14	29	40	2	21	8	21	36	17	1	4	2	3	1	3	0	4	0	2	6	1	4	1	27	23	14	21	10	20	18	62	10	10	16	46	17	32	29	18	46	37	31	20	17	17	19
denovo164185	8	6	13	4	8	7	0	10	4	4	11	4	6	9	12	22	55	1	17	16	5	0	35	15	22	33	9	13	13	0	15	11	20	14	4	2	11	3	6	3	7	18	13	1	1	2	27	5	5
denovo259480	9	1	0	0	0	15	0	0	0	1	1	1	0	0	0	0	0	0	0	0	0	0	0	0	0	0	3	0	0	6	0	20	13	20	0	0	0	15	0	0	5	16	48	0	0	0	11	2	7
denovo94864	4	0	1	0	3	0	0	1	4	0	0	0	0	0	0	0	0	0	0	0	0	0	1	0	0	0	0	1	1	4	12	3	1	2	0	2	2	1	2	3	6	4	1	3	8	5	13	7	5
denovo136401	0	8	1	3	0	5	0	2	1	7	1	2	0	0	3	4	0	0	2	1	1	0	1	0	0	0	1	1	0	2	1	3	0	2	0	0	2	5	1	0	13	2	5	4	0	0	0	1	3
denovo55790	0	0	0	1	2	1	0	1	0	4	1	1	2	0	1	1	0	0	0	1	0	1	0	1	2	2	0	3	1	6	2	1	1	1	1	2	1	1	0	3	2	1	1	0	0	0	2	0	5
denovo224398	7	3	6	7	2	11	4	9	6	31	6	7	11	12	2	1	0	0	3	2	0	2	17	2	5	0	1	4	4	5	13	2	22	7	1	9	6	10	14	23	14	4	11	5	6	3	9	18	7
denovo208569	0	0	1	9	3	7	0	0	0	0	0	0	0	0	0	0	1	0	0	1	0	0	0	0	0	3	0	0	1	28	0	0	0	1	1	19	24	1	2	0	0	0	1	0	3	1	0	1	0
denovo18449	8	3	2	0	1	0	1	2	2	2	0	0	1	0	6	1	0	0	1	2	2	0	3	0	0	0	0	1	0	4	2	2	0	4	0	2	4	2	0	0	0	2	0	0	0	1	4	0	2
denovo231054	8	4	4	4	5	2	9	6	8	4	1	2	1	3	1	1	0	0	5	4	2	0	0	0	0	0	3	0	1	5	2	0	1	6	0	3	5	5	3	0	10	0	0	1	4	2	0	0	1
denovo155222	1	0	0	0	0	1	0	0	1	0	0	0	0	0	0	0	0	0	1	1	0	0	0	0	0	0	0	0	2	1	2	0	0	1	0	0	0	0	0	0	0	0	0	0	2	0	1	0	0
denovo26912	13	6	4	2	4	14	6	2	6	2	1	1	3	12	8	7	2	0	2	1	2	1	4	6	2	0	7	6	8	4	6	4	4	2	1	6	4	12	7	22	8	3	13	2	8	6	7	6	8
denovo95760	3	0	0	0	1	1	0	1	3	0	0	1	3	1	4	2	0	0	0	4	2	1	2	2	1	2	3	0	2	3	4	1	2	2	0	1	1	0	2	1	0	2	1	0	2	1	0	1	3
denovo137874	7	0	3	1	4	0	3	5	4	3	4	0	1	2	5	4	0	0	1	12	6	0	3	1	0	0	2	0	2	1	5	0	0	0	0	2	0	2	2	1	2	0	0	2	2	4	2	3	4
denovo257261	3	3	2	1	1	0	0	0	0	0	0	0	2	0	2	1	6	4	0	1	0	0	0	0	0	0	2	0	0	1	0	0	1	1	1	0	1	0	0	0	0	1	1	1	2	4	1	1	5
denovo220994	2	6	0	4	9	6	0	10	3	0	0	0	2	0	0	0	0	0	0	0	0	0	4	4	7	0	6	12	3	8	0	0	3	6	0	4	5	0	1	1	0	0	0	1	14	8	9	16	6
denovo62468	6	6	6	10	7	27	0	4	4	17	12	23	2	3	14	5	2	0	1	0	0	0	1	0	2	0	3	3	26	13	9	19	10	21	4	7	1	21	2	17	12	21	40	17	13	17	7	13	15
denovo38882	5	5	10	4	11	7	8	7	6	1	1	14	3	4	5	5	12	3	29	20	10	10	19	13	2	15	5	2	5	5	0	4	1	4	2	5	9	1	5	1	3	6	0	1	3	6	7	3	3
denovo220524	9	3	1	1	2	3	4	13	6	1	2	0	0	2	2	0	0	0	1	0	0	0	2	1	0	0	5	4	2	5	1	4	0	8	0	6	8	2	5	3	3	0	9	4	4	4	1	10	5
denovo198523	0	0	0	0	0	0	0	0	0	0	0	0	0	0	0	0	0	0	0	3	0	54	0	0	0	0	0	0	0	0	1	0	0	0	0	32	0	0	0	0	0	0	0	0	0	0	0	0	0
denovo218108	0	0	0	1	0	0	0	1	0	0	0	0	1	0	0	0	3	0	1	0	5	1	1	4	0	0	2	1	1	2	1	1	3	1	0	1	0	2	0	1	0	0	0	7	2	1	0	2	1
denovo187911	4	0	1	5	0	4	4	1	6	2	7	0	4	0	1	3	4	0	0	2	2	3	2	1	2	12	0	6	0	1	5	3	1	0	3	7	1	1	7	4	0	3	0	1	1	3	1	1	0
denovo107339	1	8	13	0	0	1	9	1	1	0	0	0	0	0	0	0	0	0	0	0	0	0	0	0	0	0	3	0	0	1	0	0	1	0	0	0	0	8	1	17	0	0	0	3	0	0	0	33	2
denovo196385	3	2	0	15	0	22	3	1	14	0	0	0	0	0	0	0	5	0	0	0	0	0	0	0	0	0	5	0	0	0	0	37	13	12	0	10	2	7	0	4	31	1	8	14	0	0	0	17	6
denovo259869	5	9	14	1	36	2	15	4	1	8	9	4	1	5	15	0	6	2	0	0	1	9	0	2	7	65	4	15	9	15	13	13	10	14	8	9	3	2	20	10	24	4	16	2	9	2	5	4	0
denovo100647	0	0	0	0	0	0	0	0	0	0	0	0	0	0	0	0	0	0	0	0	0	0	0	0	0	0	0	0	0	0	0	0	0	0	0	0	0	0	0	0	0	0	0	0	0	0	0	0	0
denovo256897	3	4	9	9	6	7	1	4	9	10	4	12	5	0	2	5	36	0	0	0	0	2	1	4	14	3	2	6	5	10	4	3	10	5	0	6	1	8	2	17	8	8	13	4	16	17	8	21	14
denovo89252	9	70	32	0	37	19	11	53	16	12	20	17	34	49	30	15	10	0	8	0	0	16	15	11	25	0	41	88	136	0	45	26	91	35	5	0	6	21	6	93	11	63	60	33	34	55	19	22	10
denovo238915	0	0	0	0	0	0	0	0	0	0	0	0	4	0	8	0	0	0	0	0	0	0	0	0	0	0	0	0	0	0	0	0	0	0	0	0	0	0	0	0	0	0	0	0	0	0	14	0	0
denovo44127	1	1	3	2	1	4	2	0	4	1	0	2	0	0	0	2	0	0	0	0	0	0	0	0	0	1	2	1	1	3	2	1	1	9	0	0	1	1	0	0	0	1	1	2	3	1	2	1	1
denovo162334	24	4	2	0	7	6	1	0	12	0	0	0	0	0	0	0	0	0	0	0	0	0	0	0	0	0	2	1	0	1	0	5	2	0	1	1	3	13	0	9	11	0	10	0	1	1	39	1	13
denovo235386	3	2	2	2	2	0	3	8	6	7	0	2	3	2	2	4	0	0	1	3	4	0	2	0	0	0	2	1	0	1	3	0	1	1	1	1	2	1	2	1	1	0	0	1	1	2	0	0	2
denovo69950	11	12	9	9	11	7	8	20	2	7	3	2	5	2	3	1	0	0	0	1	1	1	0	3	0	0	11	5	4	8	2	11	7	7	0	4	17	3	8	2	2	19	3	16	9	10	5	3	8
denovo153230	11	8	7	4	6	3	11	10	7	0	1	1	0	1	0	1	0	0	0	0	0	0	0	0	0	0	8	17	13	5	14	1	4	3	2	5	18	0	17	22	7	4	7	0	2	2	6	11	11
denovo28813	7	5	8	8	3	10	0	6	1	3	1	1	0	0	0	1	0	0	0	0	0	0	0	0	0	0	6	5	3	7	4	4	5	3	2	3	2	6	4	11	2	11	10	7	39	22	16	9	8
denovo20954	41	49	36	17	30	80	0	27	19	115	66	53	41	22	286	91	14	0	4	0	2	1	51	0	1	0	20	0	29	73	67	217	132	79	13	53	18	48	98	25	71	94	84	114	25	12	26	69	18
denovo198217	5	15	16	16	20	5	9	19	4	11	11	4	3	5	10	0	0	1	5	5	3	2	1	2	0	0	5	7	6	7	7	6	6	4	0	6	15	4	3	12	3	4	4	5	6	14	0	5	6
denovo19257	10	7	4	3	5	21	1	5	3	11	8	9	8	11	17	12	0	0	4	1	3	3	6	7	4	0	2	3	4	10	20	6	15	24	9	7	5	7	10	6	1	4	15	14	7	11	17	19	7
denovo57323	0	0	0	0	0	0	0	0	0	0	0	0	0	0	0	0	0	0	0	0	0	0	0	0	0	0	0	0	0	0	0	0	0	0	0	0	0	0	0	0	0	0	0	0	0	0	0	0	0
denovo25413	0	0	4	0	2	0	0	2	0	3	6	0	0	6	0	0	1	0	0	3	5	8	0	6	0	7	3	2	12	8	0	1	0	1	0	7	3	0	4	0	3	2	2	6	6	6	0	9	4
denovo120951	2	5	0	2	7	3	0	8	0	0	2	3	1	0	4	0	0	0	0	0	0	0	0	0	0	0	0	0	0	2	2	3	3	4	3	1	1	1	2	0	0	2	4	4	0	0	1	2	2
denovo105233	2	6	1	16	0	1	2	7	1	2	1	0	2	1	14	1	4	0	0	0	3	0	3	4	0	0	0	11	0	1	3	0	3	3	0	0	3	2	1	1	0	0	0	0	3	0	0	0	2
denovo176919	2	12	10	13	3	11	3	18	7	8	16	9	142	53	114	12	18	4	10	19	2	21	50	44	37	18	5	11	10	8	16	5	7	5	1	10	2	7	3	24	28	9	15	49	26	19	28	22	11
denovo203117	4	1	2	5	4	2	7	9	1	0	4	1	2	0	1	0	1	0	2	1	3	6	2	6	2	15	0	9	6	3	0	4	8	0	4	1	2	2	8	6	1	4	5	5	1	4	2	7	5
denovo90416	11	13	1	1	2	12	1	4	4	0	0	0	1	0	1	1	1	0	3	2	1	0	0	2	1	0	2	5	0	1	0	1	4	4	1	3	1	2	0	0	0	3	1	1	4	3	1	0	8
denovo147287	0	0	0	0	0	0	0	0	0	0	0	0	0	0	0	0	0	0	0	0	0	0	0	0	0	0	0	0	0	0	0	0	0	0	0	0	0	0	0	0	0	0	0	0	0	0	0	0	0
denovo180734	0	3	0	4	4	0	1	6	2	0	0	0	0	0	1	0	1	0	0	0	0	0	0	2	0	0	2	3	0	0	3	0	0	0	0	5	0	1	4	5	1	1	0	0	2	3	0	0	0
denovo99989	12	11	8	2	3	8	1	1	1	0	2	0	0	1	0	2	0	0	0	1	4	1	0	3	0	0	4	6	0	0	2	0	5	2	0	4	0	0	9	4	5	11	1	1	0	5	4	2	9
denovo39518	0	0	13	0	2	4	0	0	1	3	2	0	1	0	0	0	0	0	0	0	0	0	0	4	7	0	0	0	2	4	2	0	0	0	0	0	0	9	2	0	3	5	3	1	0	2	6	11	1
denovo4262	1	4	1	5	0	0	0	0	10	0	1	5	1	3	2	3	1	0	0	0	2	2	2	1	0	6	2	0	1	6	7	3	5	3	0	0	0	1	0	0	2	0	2	0	0	4	0	0	7
denovo164012	1	1	0	0	5	6	0	0	3	0	0	1	0	0	0	0	0	0	0	0	0	0	0	0	0	0	0	1	14	0	2	3	3	0	1	2	1	5	2	34	2	12	4	0	0	0	4	1	3
denovo180296	37	24	62	15	19	77	28	40	28	27	42	35	15	1	0	1	0	0	0	0	0	0	0	0	3	0	45	65	13	14	48	45	61	65	13	6	28	45	82	44	44	36	83	38	12	15	34	31	49
denovo27681	17	10	8	15	3	8	12	17	11	4	1	5	6	7	6	6	5	0	5	14	15	1	10	3	3	0	3	3	0	6	8	6	3	4	0	2	9	8	7	2	10	5	0	4	1	9	4	2	8
denovo191826	0	0	0	0	1	0	0	3	0	1	1	0	0	0	0	0	0	0	0	0	0	0	0	0	0	0	1	0	2	0	0	0	1	5	0	0	5	1	1	0	0	0	1	1	1	2	1	1	0
denovo206680	2	2	1	2	0	1	0	4	1	0	0	0	0	0	1	2	4	0	1	0	1	0	0	0	0	0	0	1	0	0	2	0	0	0	0	0	0	0	0	0	1	0	0	0	0	0	1	0	0
denovo37902	1	4	4	1	2	0	5	3	1	4	0	0	1	1	2	1	5	0	2	7	0	0	2	0	0	0	2	0	0	3	2	0	3	2	0	2	1	0	1	5	0	0	0	1	1	3	1	1	0
denovo113701	0	1	0	0	2	0	0	0	0	0	0	0	0	0	0	0	1	0	0	0	0	0	0	0	0	0	3	0	0	2	0	0	0	2	0	1	2	0	1	0	0	0	0	0	0	1	0	1	0
denovo516	1	2	0	0	12	10	32	1	2	0	0	0	0	0	0	0	0	0	0	0	0	0	0	0	0	0	1	0	0	6	1	2	2	15	0	1	3	1	9	8	40	3	6	1	0	0	1	1	0
denovo57837	6	5	8	7	24	7	4	9	7	10	8	7	3	5	3	2	2	1	4	0	0	7	2	4	1	0	3	6	13	8	1	1	5	8	3	9	5	5	3	4	8	8	7	5	9	9	6	15	8
denovo66090	4	0	0	1	13	2	8	0	3	0	0	0	2	0	0	0	0	0	0	0	0	0	0	2	0	0	1	0	0	6	0	2	6	0	0	2	1	7	4	1	6	6	3	1	2	7	18	4	1
denovo69668	2	19	2	11	4	2	3	6	0	0	0	0	0	0	0	0	0	0	0	0	0	0	0	0	0	0	1	1	0	1	0	0	1	6	0	1	3	2	3	4	0	1	0	0	5	0	1	1	3
denovo192265	4	9	12	9	5	6	4	8	11	1	0	0	0	0	0	0	0	0	0	0	0	0	1	0	1	0	4	24	8	8	6	1	3	1	1	9	6	4	6	6	7	9	10	5	7	9	20	22	12
denovo12033	1	14	6	2	0	2	10	5	2	2	8	1	15	9	5	3	1	0	2	0	0	2	9	3	9	3	6	8	2	2	1	5	6	1	4	1	4	2	8	6	4	8	6	3	4	5	4	6	4
denovo1993	0	2	2	1	1	0	3	2	0	7	0	0	0	0	0	2	0	0	0	2	0	4	4	5	0	0	0	0	0	4	1	2	0	1	0	1	5	0	0	3	5	5	3	0	0	1	0	2	0
denovo230748	0	0	0	4	0	0	0	0	0	0	0	0	0	0	0	0	0	0	0	0	0	0	0	0	0	0	0	0	0	5	0	0	0	0	1	3	3	0	0	0	0	0	0	0	0	0	0	0	0
denovo242852	0	2	0	4	0	0	0	2	0	0	2	0	3	1	3	0	0	0	0	0	0	0	0	0	0	0	0	2	0	0	0	0	2	0	0	4	0	0	2	0	1	0	3	0	0	0	0	12	0
denovo120254	0	1	0	3	0	0	0	4	1	0	0	0	1	0	0	0	0	0	0	0	1	1	1	0	0	0	0	0	0	3	0	0	0	0	0	7	4	0	5	0	0	0	0	0	2	0	0	0	0
denovo159593	18	18	1	7	19	9	32	6	4	10	13	2	4	0	5	0	3	0	3	19	6	1	8	6	6	1	47	2	7	2	25	16	3	17	3	27	1	8	5	0	38	1	12	0	4	2	5	6	1
denovo184530	5	1	4	0	3	5	0	2	1	8	3	3	6	1	1	0	1	0	3	4	2	1	2	0	0	1	1	2	9	1	10	1	1	4	0	1	2	2	4	2	2	0	4	3	2	0	1	0	4
denovo131009	0	0	0	0	0	0	0	0	0	0	0	0	0	0	0	0	0	0	0	0	0	0	0	0	0	0	0	0	0	0	0	0	0	0	0	0	0	0	0	0	0	0	0	0	0	0	0	0	0
denovo34982	17	7	4	2	4	2	1	0	1	6	2	1	4	0	4	1	1	0	0	1	0	0	8	2	3	0	2	4	8	6	6	0	6	10	0	1	2	16	2	3	1	3	0	6	7	5	5	10	2
denovo151343	12	15	5	12	23	6	9	14	8	2	6	3	1	7	0	4	1	0	1	6	8	3	0	3	0	0	8	5	3	14	2	5	11	14	2	26	20	5	20	11	20	4	2	4	15	8	0	2	1
denovo156696	0	9	0	7	1	4	2	0	0	0	0	0	0	0	0	0	0	0	0	0	0	0	0	0	0	0	1	2	3	4	0	0	0	3	2	3	1	6	0	0	0	2	2	4	0	0	0	1	1
denovo67876	1	4	11	0	1	3	3	0	3	51	12	16	41	11	14	12	0	0	2	0	0	0	3	0	1	0	5	1	0	1	3	13	14	6	1	0	1	7	5	13	7	13	17	2	1	1	6	3	14
denovo182985	1	6	0	6	3	3	0	0	0	0	1	0	0	0	2	0	0	0	4	8	14	3	5	5	0	2	0	1	0	7	0	2	3	1	2	0	7	0	3	1	1	0	1	5	6	5	0	0	0
denovo173748	7	2	14	5	16	15	14	3	14	0	0	0	0	0	3	0	0	0	0	0	0	0	1	0	1	0	8	8	16	9	2	1	3	5	1	9	4	3	5	11	11	1	9	9	28	13	7	3	6
denovo115031	27	9	8	12	5	58	2	3	0	65	28	25	24	1	2	8	13	0	2	0	0	1	2	1	25	0	9	3	5	10	12	37	23	10	4	2	1	69	56	50	51	74	53	84	31	37	55	118	32
denovo80909	4	5	3	3	14	8	0	11	98	36	0	4	0	73	1	0	0	24	0	0	0	1	3	0	0	0	13	15	2	4	56	0	27	5	5	8	10	69	4	0	2	0	12	16	6	9	7	2	42
denovo156807	1	9	3	5	9	3	2	4	5	2	3	1	5	9	0	0	1	0	0	0	1	10	5	1	1	0	1	6	8	3	2	5	12	13	3	3	2	6	3	2	7	1	3	5	12	14	5	3	4
denovo191450	4	9	3	7	1	11	1	2	11	0	0	0	0	0	3	2	1	0	1	9	8	0	3	2	3	1	5	0	1	5	0	1	1	0	0	4	3	4	3	1	0	1	0	3	2	1	0	0	2
denovo238020	0	2	0	1	3	1	0	1	2	0	2	0	0	1	1	0	0	0	1	0	2	0	1	0	0	0	1	0	1	1	0	1	0	1	0	1	4	1	1	0	0	0	0	0	0	1	0	0	2
denovo77558	0	0	0	0	0	2	0	0	3	0	0	0	0	0	0	0	0	0	0	0	0	0	0	0	0	0	0	0	12	2	21	2	3	0	0	0	0	1	0	0	0	0	2	3	0	1	4	2	4
denovo229725	3	1	8	0	2	9	12	0	0	4	0	2	1	0	0	0	0	0	0	0	0	0	0	0	2	0	1	4	0	3	1	6	2	17	0	0	0	14	2	3	6	3	6	1	3	0	3	0	5
denovo163139	0	0	0	0	0	0	0	0	0	0	0	0	0	0	0	0	0	0	0	0	0	0	0	0	0	0	0	0	0	0	0	0	0	0	0	0	0	0	0	0	0	0	0	0	0	0	0	0	0
denovo14291	0	0	1	0	0	2	3	0	7	5	0	0	5	10	5	0	5	2	0	1	1	7	3	11	6	0	2	6	0	0	4	0	1	4	2	0	3	5	1	0	0	0	11	1	2	2	0	1	0
denovo22576	0	2	1	0	4	0	5	1	3	1	0	0	0	0	0	0	0	0	0	11	2	1	2	0	0	15	3	5	2	1	26	0	0	3	0	8	1	2	0	6	1	0	0	3	37	30	0	1	4
denovo30491	3	5	0	2	0	6	3	3	5	2	1	0	0	0	1	2	0	0	0	5	0	0	0	0	14	0	0	28	1	6	0	6	0	16	1	1	0	0	1	0	11	17	48	23	6	5	1	0	1
denovo259309	27	27	65	40	49	92	90	35	83	18	23	23	2	1	0	4	1	0	0	2	3	32	1	7	5	19	45	40	31	68	14	32	10	104	7	45	57	34	66	82	94	52	44	38	8	10	46	29	22
denovo109759	0	9	3	3	1	4	0	1	0	0	0	0	0	0	0	0	0	0	0	0	0	0	0	0	0	0	0	1	0	2	2	1	0	2	1	0	5	2	2	1	0	1	0	1	3	4	1	0	7
denovo225590	0	1	0	1	0	2	1	2	0	0	4	0	4	5	5	0	1	6	0	0	0	0	2	0	4	0	0	0	0	1	0	1	1	1	1	3	2	0	2	3	3	0	1	0	2	0	0	1	1
denovo247322	20	12	12	2	34	22	29	14	7	23	25	27	22	4	7	19	2	8	0	5	0	34	7	6	7	8	21	41	66	8	6	23	16	18	24	14	11	14	14	66	28	15	21	32	35	32	38	53	17
denovo209396	7	2	5	3	6	7	2	9	2	5	1	0	0	0	1	0	0	0	4	4	2	0	4	0	0	0	5	3	1	2	2	1	0	4	0	1	4	5	2	0	3	0	0	4	6	1	2	1	5
denovo15026	16	5	8	41	6	10	10	7	7	13	5	6	0	12	5	7	9	0	3	9	12	5	2	15	4	3	5	9	13	33	9	5	21	12	0	7	16	7	14	5	6	20	9	15	19	26	7	9	14
denovo247694	9	3	8	2	2	3	14	4	7	4	7	2	0	11	15	4	3	2	3	5	2	0	12	1	3	0	2	0	1	4	17	4	2	8	2	13	3	1	8	3	1	14	1	11	1	1	6	3	2
denovo5335	1	3	2	25	9	1	0	2	1	0	0	1	13	0	1	3	1	1	0	1	0	0	0	0	0	2	1	31	10	11	1	0	6	6	1	32	0	1	1	3	1	0	2	3	21	27	0	0	3
denovo6689	0	0	0	2	0	0	0	0	0	1	0	1	3	1	3	2	3	0	0	4	5	0	1	0	0	0	0	0	0	0	0	0	0	1	0	0	0	0	1	0	0	0	0	0	0	0	0	0	0
denovo212991	0	4	0	1	3	2	0	1	7	1	3	1	0	3	3	0	3	0	1	8	13	0	0	5	1	3	0	0	0	2	3	7	1	1	0	0	2	2	1	0	0	7	4	6	3	6	0	1	7
denovo71665	1	3	1	0	0	1	0	1	0	1	1	3	0	0	6	3	0	6	0	1	1	1	2	1	0	2	0	0	0	0	0	0	2	0	0	0	2	3	0	0	0	1	1	0	2	1	0	1	1
denovo248358	1	0	3	3	3	4	0	4	0	6	0	2	2	0	0	2	0	0	1	0	0	0	1	1	1	0	0	3	3	6	2	7	9	1	2	0	3	0	1	1	0	4	7	3	0	0	2	5	4
denovo233952	0	0	0	0	0	0	0	0	0	0	0	0	0	0	0	0	0	0	0	0	0	0	0	0	0	0	0	0	0	0	0	0	0	0	0	1	0	0	0	0	0	0	0	0	0	0	0	0	0
denovo217958	0	3	12	4	1	10	0	2	8	0	2	2	1	0	0	0	0	0	0	0	0	0	0	1	2	0	1	0	7	1	0	11	6	1	0	1	6	4	7	10	6	2	9	3	5	6	6	3	1
denovo144699	3	0	2	0	0	0	1	1	4	3	3	2	0	1	4	1	1	0	0	8	6	0	5	1	1	0	2	0	1	2	0	0	2	1	1	1	1	2	2	0	2	2	1	0	0	1	0	0	2
denovo24558	0	0	0	0	0	0	0	0	0	0	0	0	0	0	0	0	0	0	0	0	0	0	0	0	0	0	0	0	0	0	0	0	0	0	0	0	0	0	0	0	0	0	0	0	0	0	0	0	0
denovo256117	1	12	8	23	12	6	4	7	3	0	2	0	1	0	0	0	1	0	0	1	0	0	0	0	0	0	12	16	9	6	0	0	3	27	2	24	17	3	4	2	0	0	3	9	24	5	3	0	0
denovo141745	2	10	17	6	4	6	4	6	7	0	1	3	0	0	0	0	0	0	0	0	0	0	0	0	0	0	3	10	3	36	0	1	2	9	0	0	2	5	18	1	1	3	5	12	9	7	20	12	10
denovo171404	1	4	9	11	4	0	2	5	3	4	20	1	9	2	6	5	13	18	3	13	20	6	6	5	13	30	4	6	10	4	0	9	11	0	11	1	3	4	7	0	5	15	7	6	4	9	4	9	9
denovo198428	1	1	5	8	2	1	2	2	0	1	0	2	3	0	0	1	0	0	2	0	0	0	2	3	4	0	0	0	15	0	1	2	6	1	1	2	10	3	1	2	5	6	11	1	4	4	3	6	0
denovo152459	0	0	0	0	0	0	0	0	0	0	0	0	0	0	0	0	0	0	0	0	0	0	0	0	0	0	0	0	0	0	0	0	0	0	0	0	0	0	0	0	0	0	0	0	0	0	0	0	0
denovo216486	3	4	0	1	0	1	3	7	1	0	3	0	1	0	0	3	4	0	0	0	3	0	3	0	0	0	0	1	0	1	0	1	0	2	0	2	0	0	4	0	0	2	1	1	3	2	0	0	1
denovo22238	0	0	0	0	1	1	6	0	0	5	14	0	0	0	0	0	0	0	0	0	0	0	0	0	12	0	0	0	0	1	0	1	0	0	0	1	2	2	9	38	1	0	0	1	0	0	12	30	1
denovo107263	0	0	0	0	0	0	0	0	0	0	0	0	0	0	0	0	0	0	0	0	0	0	0	0	0	0	0	0	0	0	0	0	0	0	0	0	0	0	0	0	0	0	0	0	0	0	0	0	0
denovo42689	0	0	0	18	47	55	1	2	0	0	0	5	0	0	0	0	0	0	0	0	0	0	0	0	0	0	5	0	4	9	0	40	27	6	0	10	0	3	20	0	6	11	8	8	1	1	2	69	8
denovo127230	0	1	0	1	0	3	0	8	1	0	0	8	0	0	0	0	0	0	6	0	0	0	0	2	0	0	0	0	0	3	4	3	2	0	0	0	0	1	1	0	1	0	1	0	0	0	2	0	7
denovo206571	0	0	0	0	0	0	0	0	0	0	0	0	0	0	0	0	0	0	0	0	0	0	0	0	0	0	0	0	0	0	0	0	0	0	0	0	0	0	0	0	0	0	0	0	0	0	0	0	0
denovo86063	4	0	8	8	5	5	2	5	2	0	0	0	0	0	0	0	0	0	0	0	1	0	0	0	0	0	7	5	6	9	1	0	1	12	3	0	2	1	6	3	2	8	0	3	0	2	1	4	1
denovo186943	0	0	0	0	0	0	0	0	0	1	0	0	0	0	0	0	0	0	0	0	0	0	0	0	0	0	0	0	0	0	0	0	0	0	0	0	0	0	0	0	0	0	0	0	0	0	0	0	0
denovo251642	4	1	2	0	5	11	2	0	3	2	3	1	9	1	3	1	3	0	0	0	0	6	5	1	3	0	3	0	3	3	3	3	3	0	1	0	7	18	1	7	8	3	3	6	12	12	14	7	16
denovo138819	0	1	0	1	2	0	5	1	5	2	1	1	2	0	1	0	0	0	2	4	0	1	6	1	3	0	4	2	0	1	0	0	0	2	1	1	1	2	0	2	1	0	0	0	1	1	1	0	2
denovo109086	8	8	4	10	0	2	1	8	7	10	4	0	5	8	9	6	2	2	5	6	8	0	4	0	1	1	1	4	3	1	1	2	5	4	2	5	5	1	3	2	3	3	2	2	3	0	9	1	4
denovo156998	4	6	3	5	11	12	1	5	2	16	5	12	4	3	13	18	4	1	2	0	0	0	7	1	0	0	5	3	37	6	5	13	3	18	8	9	7	14	3	10	11	22	22	10	27	25	7	17	13
denovo53853	33	27	28	34	45	7	68	33	13	39	26	16	9	9	4	1	18	3	5	19	14	10	0	21	0	20	10	37	32	74	14	30	57	29	9	53	38	21	37	41	27	25	9	20	31	25	65	65	28
denovo152637	254	219	108	265	155	168	227	433	361	458	88	252	46	787	123	99	29	14	138	109	138	79	101	161	152	80	271	285	343	182	375	184	219	259	27	149	351	193	177	88	293	356	118	212	107	123	112	201	212
denovo168394	3	3	2	3	3	7	0	2	3	17	3	15	9	4	10	6	4	1072	8	0	0	1	6	7	19	1	1	1	1	1	3	5	7	7	5	0	1	4	13	8	1	2	9	11	9	6	27	12	15
denovo238107	8	5	1	1	1	2	0	1	1	2	1	1	0	2	3	0	0	0	1	14	3	0	7	3	0	0	2	1	1	1	0	0	3	1	0	3	3	0	0	1	0	3	0	2	1	1	1	0	2
denovo147571	0	7	2	2	3	4	2	1	0	1	6	0	0	1	0	6	3	0	0	0	0	0	0	0	3	3	2	2	2	5	6	1	5	7	0	3	5	3	0	1	3	2	0	4	9	7	8	4	5
denovo221954	131	5	113	3	7	27	66	97	63	110	45	74	99	32	22	9	0	70	8	0	0	0	36	0	74	0	66	3	11	23	71	55	39	62	2	13	16	114	63	87	122	23	177	153	2	6	189	210	536
denovo181298	0	0	4	1	1	1	1	0	1	0	6	0	1	0	0	0	0	0	0	0	0	0	0	0	0	0	0	3	0	5	1	2	0	0	0	2	0	0	0	3	0	1	0	2	6	5	0	0	1
denovo124034	1	0	0	2	0	0	0	3	1	0	0	3	0	1	2	0	1	0	0	0	1	0	3	0	0	0	2	3	0	1	3	0	0	0	0	2	2	1	0	2	4	4	0	0	0	1	1	2	0
denovo137798	11	3	2	1	4	1	3	5	2	0	0	0	0	0	0	0	0	0	0	0	0	0	0	0	0	0	7	1	1	1	0	3	8	2	0	5	2	1	2	0	0	7	0	10	3	0	0	0	0
denovo141554	0	0	0	0	0	0	0	1	0	0	0	0	0	0	0	0	0	0	0	0	0	0	0	0	0	0	0	0	0	0	1	0	0	0	0	0	0	0	0	0	0	0	0	0	0	0	0	0	0
denovo114062	1	1	1	2	4	5	0	4	0	8	8	3	11	1	3	2	0	0	0	0	0	0	0	0	5	0	1	0	0	2	4	1	6	1	0	0	2	0	1	5	1	3	5	3	3	1	1	7	0
denovo124171	2	2	0	2	3	2	4	4	4	0	1	0	2	1	0	1	0	0	0	3	4	0	2	0	0	0	1	0	0	3	0	0	1	1	0	2	6	5	5	0	0	0	0	1	0	1	0	0	0
denovo98610	2	1	1	2	2	0	0	1	2	0	0	0	1	1	0	1	0	0	0	1	5	2	4	0	0	0	1	0	0	1	0	0	0	0	1	2	3	1	1	0	1	0	0	2	0	1	1	3	1
denovo198858	1	4	0	3	1	3	3	1	0	0	3	1	3	0	1	2	1	0	0	0	0	3	2	0	1	2	0	2	2	1	0	0	1	2	0	6	1	0	0	3	1	0	3	0	4	0	3	1	2
denovo55716	6	0	0	10	1	5	0	0	2	0	0	1	0	0	0	0	0	0	0	0	0	0	0	0	0	0	0	4	18	0	0	1	1	1	0	0	0	4	0	0	1	0	0	0	1	1	10	12	1
denovo250479	36	20	28	29	7	124	4	1	21	91	35	87	14	0	0	1	0	0	1	0	0	0	1	0	18	0	11	1	1	51	56	32	35	33	3	4	11	53	46	28	83	20	72	47	10	10	56	26	14
denovo110691	6	1	0	1	1	0	1	0	1	0	0	0	1	1	3	1	0	0	1	4	1	0	2	0	0	0	2	2	0	0	2	0	0	2	0	2	1	3	2	1	1	0	1	0	1	1	1	2	0
denovo189119	23	2	0	26	0	0	0	0	123	0	0	0	0	1	0	0	0	0	0	1	0	0	0	0	0	0	0	0	6	0	0	0	0	0	0	0	0	84	2	0	0	0	0	0	0	0	0	1	0
denovo115036	2	3	0	3	0	1	0	2	4	2	0	0	0	0	4	1	2	0	0	5	9	0	2	2	0	1	0	1	1	1	0	0	1	2	0	0	2	3	1	1	0	2	0	4	5	1	1	1	5
denovo156772	3	9	3	6	5	1	2	7	2	0	0	0	0	0	0	0	0	0	0	0	0	0	0	0	0	0	1	6	4	4	0	1	0	1	0	13	0	1	3	5	2	1	0	1	10	7	0	3	3
UltOpit4	2	0	2	1	1	0	1	1	0	0	6	0	7	0	0	2	3	8	2	0	5	0	3	5	3	5	1	0	0	0	0	1	0	0	0	1	4	0	0	0	0	2	0	0	0	0	2	5	0
UltLac52	6	14	10	8	7	5	25	16	13	6	6	6	4	15	5	1	12	9	5	16	36	33	7	111	9	7	13	24	14	7	10	4	12	10	11	29	11	10	32	19	8	10	9	5	23	18	25	10	6
UltCl223	0	21	8	57	0	0	0	0	0	0	0	0	0	0	0	0	0	0	0	0	0	0	0	0	0	0	0	0	0	0	0	0	0	0	0	0	0	0	0	0	0	0	0	0	0	0	15	0	0
UltSpi13	88	82	103	225	137	70	170	103	98	103	131	75	98	110	97	107	78	12	40	71	102	228	70	217	114	106	108	113	125	322	27	84	82	120	51	217	244	63	216	191	139	127	90	84	108	108	74	38	56
UltSpi14	21	3	15	33	21	10	21	11	2	27	42	24	16	9	5	9	27	5	2	26	24	81	5	52	8	25	15	14	26	26	1	14	5	47	18	31	34	17	47	30	104	14	16	4	2	5	17	4	11
UltCl384	3	1	0	6	2	8	3	2	0	25	3	41	290	54	155	322	814	8	242	15	43	8	43	49	3	3	1	10	0	2	2	2	1	9	4	1	1	0	1	14	9	0	7	0	3	0	2	7	1
UltAl125	19	5	24	5	7	31	18	13	2	31	10	24	20	12	3	9	4	0	2	0	8	19	4	5	21	0	14	24	12	13	0	16	9	3	3	1	1	4	22	77	15	9	22	11	3	7	12	22	16
UltEnd23	1	1	0	1	1	1	0	1	0	2	0	0	1	0	3	0	1	5	0	2	3	0	1	1	0	2	1	2	0	0	0	0	0	0	1	3	3	0	1	0	1	0	1	1	0	0	1	0	1
UltEnd21	1	7	0	0	1	0	0	0	1	1	0	0	1	2	1	2	0	5	1	2	2	2	1	1	3	1	0	0	0	0	0	1	0	0	0	0	1	0	0	0	1	0	0	0	1	2	2	1	1
UltEnd24	17	17	3	27	21	21	11	44	24	13	14	15	14	19	54	47	46	10	65	39	80	22	48	61	30	69	24	38	42	53	49	76	42	26	4	25	75	21	21	6	10	42	17	43	40	45	20	33	55
UltEndom	2	2	0	3	4	3	0	0	0	8	1	0	2	1	7	4	1	4	1	14	9	2	6	2	0	0	2	4	0	3	0	3	0	2	0	0	1	1	1	0	0	1	2	0	2	2	1	0	2
AtPYyy16	2	12	0	4	6	42	1	26	1	41	12	215	14	3	6	2	0	1	0	0	0	0	0	0	0	0	6	0	18	24	76	100	53	48	26	1	1	7	26	38	0	0	24	41	2	4	1	13	48
UltSpi85	49	25	62	84	84	34	22	88	114	92	170	52	155	9	110	196	232	268	219	507	344	513	165	290	386	58	61	76	212	109	33	86	49	25	45	174	147	115	34	42	66	46	35	30	95	97	78	40	75
UltSyner	0	12	10	1	6	7	2	10	7	3	10	2	15	5	0	6	2	9	5	7	4	28	12	3	27	14	4	11	5	14	4	4	16	18	1	6	13	8	18	4	11	1	15	11	23	9	4	2	5
UltLac43	34	23	28	10	29	14	30	16	17	23	40	22	49	2	7	9	1	0	6	0	2	1	17	1	9	3	28	71	14	13	38	29	42	54	23	7	19	28	18	41	17	22	53	21	7	2	33	34	30
UltSpi88	6	4	3	10	10	10	4	7	1	8	5	8	9	4	12	0	4	4	12	18	25	6	8	8	5	26	24	16	14	5	2	2	3	4	0	3	9	3	2	3	0	9	0	9	3	10	5	9	5
UltCl233	0	0	0	0	0	0	0	0	0	0	0	0	0	0	0	0	0	0	0	0	0	0	0	0	0	0	0	0	0	0	0	0	0	0	0	0	0	0	0	0	0	0	0	0	0	0	0	0	0
UltSpi47	22	7	11	16	32	13	19	18	20	13	15	17	5	4	2	7	8	0	6	9	17	35	9	26	8	15	21	20	35	29	2	11	34	20	5	38	20	14	41	34	27	23	23	36	33	21	22	21	9
UltAl155	3	5	7	6	2	9	1	2	1	0	1	3	0	0	1	0	4	2	0	1	9	4	0	3	2	20	2	3	8	3	3	7	9	4	2	0	0	2	2	4	6	10	4	7	4	6	5	2	8
UltEnt14	0	1	1	12	1	2	15	0	24	2	5	7	4	2	3	14	7	399	42	6	0	1	27	6	378	1	1	11	4	1	0	2	1	2	5	0	11	9	5	44	3	1	0	0	0	0	11	2	1
UltEnd38	0	19	18	7	14	8	20	10	6	12	20	27	128	157	142	193	383	12	175	17	32	108	125	67	32	81	6	11	23	12	18	16	15	10	13	1	4	15	14	29	0	35	7	5	39	46	15	30	16
UltEnd35	781	669	464	751	334	627	856	844	808	1482	532	717	749	1362	727	966	402	189	922	1028	859	781	1110	763	594	1111	631	1029	471	817	1279	568	426	533	243	862	975	692	546	761	681	499	522	387	658	623	508	395	500
UltB7434	7	1	3	4	2	10	7	15	5	16	4	10	31	70	109	57	20	11	44	65	25	38	22	26	10	23	8	9	18	7	8	10	14	8	1	6	1	4	9	3	8	12	1	4	27	43	16	6	9
UltEnd37	1	13	8	11	5	5	5	1	0	7	8	3	83	31	108	77	497	0	77	5	3	4	17	15	12	15	2	13	7	6	1	4	9	5	2	2	7	12	6	15	4	10	10	7	23	22	8	12	7
UltB7436	5	34	39	18	8	38	18	22	16	40	47	37	100	15	64	14	1	0	3	0	4	0	29	0	7	0	18	8	7	47	18	54	32	80	17	7	3	21	63	59	65	39	95	63	2	2	52	79	22
UltB7432	1	3	3	1	3	1	3	0	0	0	1	0	0	2	0	1	0	0	1	0	0	0	0	0	0	0	2	2	2	1	0	5	2	5	0	2	1	3	2	5	4	0	3	0	1	1	0	5	4
UltSpi48	47	20	35	67	36	53	14	33	36	80	76	39	50	13	38	61	65	20	26	40	30	66	53	58	34	15	79	69	79	58	44	53	41	56	39	77	43	67	45	71	83	57	77	42	83	85	45	24	45
UltEub92	0	4	11	6	4	4	9	5	3	3	4	15	2	0	5	1	2	0	1	2	1	2	4	13	0	4	26	2	17	12	25	12	28	7	3	6	6	6	16	8	7	7	6	7	6	5	2	0	1
UltEnd36	6	2	6	4	2	4	8	6	3	12	5	5	6	3	5	7	1	0	4	15	19	7	9	14	1	13	1	4	12	3	6	1	1	9	2	4	3	0	5	3	3	4	6	2	8	18	5	6	3
UncUn117	1	4	0	1	2	1	0	3	1	3	2	2	3	2	8	0	9	4	2	0	1	1	1	7	2	4	2	2	2	1	3	0	4	0	1	1	0	3	0	2	0	0	2	1	7	4	4	3	2
UncUn216	11	20	38	3	8	32	35	36	9	24	28	7	50	22	12	12	20	0	11	0	1	1	6	6	6	0	10	24	41	14	2	4	8	24	5	28	6	19	6	77	17	53	28	20	21	41	26	31	7
UltEnt23	3	7	13	14	0	0	1	9	8	0	0	8	0	0	0	0	0	0	0	0	0	0	0	0	0	3	3	6	0	4	16	3	0	13	6	0	6	2	3	13	20	1	8	1	3	6	1	3	1
UltEnd32	762	745	781	444	323	343	420	720	261	908	3078	858	1142	91	1124	856	1497	7399	908	2425	1945	1293	978	2199	1584	3494	462	484	787	515	2	688	1139	289	661	293	538	529	326	6	465	863	599	501	482	656	1394	763	1287
UltSpir3	384	245	419	218	417	194	199	248	150	433	305	305	108	238	98	232	249	122	330	583	315	494	243	400	205	269	567	185	521	247	429	438	356	214	123	270	243	458	379	186	262	335	423	260	352	377	303	272	292
UltSpi70	1	1	3	7	3	0	0	2	1	1	6	2	0	2	0	1	31	2	15	42	78	116	69	4	123	59	3	1	5	5	3	2	4	2	1	12	0	4	0	0	0	4	0	2	54	51	0	0	4
UltSpi74	131	25	159	0	1	1	37	62	4	6	5	1	62	2	58	111	419	796	249	148	253	512	264	354	92	582	40	2	200	46	0	4	182	6	9	11	38	4	62	0	1	24	0	45	12	16	31	84	103
UltSpi75	24	10	41	24	35	44	11	14	10	53	34	56	8	24	21	82	15	5	15	20	0	21	45	11	49	6	26	41	53	21	21	81	34	61	9	18	11	25	18	78	28	22	35	46	31	32	29	61	28
UltEnd42	0	0	0	0	1	0	0	0	4	0	0	0	2	1	0	4	10	0	1	14	17	16	32	18	1	32	1	1	3	1	7	0	0	0	0	3	0	0	0	0	0	1	0	0	4	6	0	0	0
UltMoll2	2	2	0	1	3	0	0	0	0	0	0	0	0	0	0	0	0	0	0	0	1	1	1	0	0	0	0	0	0	1	1	1	1	1	0	0	0	0	0	0	0	0	0	0	0	0	0	0	0
UltSpi60	77	61	49	104	140	96	42	79	52	52	36	49	20	5	25	28	36	25	17	63	35	140	106	62	9	29	77	61	105	81	55	124	69	123	37	154	134	110	75	144	203	46	118	95	86	83	63	63	59
UltSp130.1	26	37	62	8	419	162	9	9	25	21	15	62	16	5	56	44	41	3	37	86	31	84	29	106	10	90	14	51	23	15	4	80	44	81	30	108	39	77	15	1	103	21	79	57	140	61	64	21	16
UltSpi65	57	34	8	35	13	39	13	17	0	0	1	36	12	0	18	3	4	0	3	1	6	8	3	1	0	10	7	13	74	18	0	26	25	34	33	1	15	9	0	0	1	45	22	40	4	7	3	15	39
UncUn197	24	35	24	8	26	23	12	39	30	4	1	10	1	6	3	5	2	0	2	1	5	3	1	6	8	0	18	44	29	14	18	3	9	11	7	32	10	30	22	38	40	14	28	12	40	41	22	18	27
UncUn142	0	0	0	0	0	1	0	0	1	2	1	0	0	0	0	0	0	0	0	0	0	0	0	0	0	0	2	0	0	0	0	0	0	1	1	1	0	1	0	0	0	0	0	1	2	0	0	3	1
UltB7456	0	51	4	1	0	0	0	3	0	18	5	36	178	137	275	568	1014	36	845	81	59	171	332	271	68	281	3	0	9	1	0	14	0	17	0	26	15	8	0	0	0	0	30	3	2	8	0	24	58
UltB7455	58	21	58	16	20	12	31	28	24	38	41	24	78	156	42	103	1516	426	226	79	58	43	186	15	100	115	18	84	25	8	59	29	32	18	17	7	9	40	37	60	56	12	70	48	8	33	78	25	26
UncUnc27	10	12	18	3	11	9	3	8	4	12	12	13	12	13	11	10	1	4	3	1	0	8	15	10	31	2	5	10	27	6	5	13	16	18	3	1	7	27	14	7	14	13	12	12	11	15	17	20	16
UltB4809	56	48	21	56	104	28	6	45	19	36	63	74	42	79	73	60	63	73	90	132	185	239	183	219	4	84	70	35	74	76	30	41	39	22	16	79	67	67	40	4	1	17	16	81	110	151	96	62	80
UltCl269	52	17	32	66	29	42	23	19	33	6	10	16	7	1	2	3	0	0	4	1	18	13	5	22	28	0	19	19	21	19	38	35	48	22	9	70	15	60	36	71	67	56	54	37	33	28	147	67	86
UltAl169	4	4	2	4	1	0	0	8	3	5	0	2	1	4	20	4	0	0	2	12	2	2	6	4	3	12	6	1	5	1	4	1	6	4	0	2	3	1	0	2	4	0	0	2	2	3	5	2	1
UncUn173	0	3	4	5	0	0	0	0	0	0	0	0	0	0	0	1	0	0	0	0	0	0	0	0	0	0	3	1	2	1	6	0	3	1	1	0	3	1	0	0	0	0	0	1	0	1	0	0	0
AtPYy148	18	18	5	46	8	47	7	26	3	42	30	27	39	10	47	40	10	448	8	0	1	12	18	15	13	1	46	8	34	37	135	62	50	85	20	14	64	69	14	104	384	10	11	22	12	4	69	17	118
UltB7663	73	145	195	91	52	97	121	130	41	66	229	37	213	63	276	183	192	8	102	36	155	51	208	154	238	100	57	131	90	97	36	147	186	87	67	71	50	71	71	99	70	147	148	128	91	98	130	159	112
UltPor23	0	0	0	0	0	0	0	0	0	2	0	3	1	2	1	1	2	0	0	0	0	0	0	0	0	0	0	0	0	0	0	1	74	11	0	0	0	0	0	0	0	0	0	1	0	0	0	0	0
UltB3962	1	1	1	2	0	0	0	1	0	1	8	0	1	0	8	0	8	1	0	5	4	2	0	1	0	1	0	0	3	0	0	0	1	1	0	0	1	0	0	0	0	1	3	2	0	1	1	1	1
UltSpi54	272	168	202	296	337	190	182	207	240	112	74	319	28	104	81	49	56	19	81	139	83	149	93	114	30	16	239	268	353	240	89	289	203	236	32	318	322	487	190	59	307	216	152	359	512	484	186	142	241
Ktyy0004	1	0	1	0	2	0	0	2	0	0	1	0	0	0	1	3	1	0	1	2	3	1	2	0	0	0	0	4	0	2	0	0	1	2	0	0	0	0	0	0	0	0	0	0	1	1	0	0	0
UltDel17	1	18	16	13	14	22	18	9	4	8	48	6	45	48	29	15	5	3	6	14	1	14	13	7	50	22	10	12	14	13	3	10	7	14	3	11	7	11	6	2	24	2	14	8	21	8	6	4	10
UncUnc34	21	12	67	6	38	0	11	16	31	28	13	12	7	8	3	5	17	5	8	43	31	133	10	185	0	68	19	33	64	37	0	24	77	11	9	21	25	4	41	12	31	46	5	25	40	45	38	87	34
UltPl515	2	5	2	2	5	13	11	6	4	7	22	2	12	9	17	16	1	0	13	2	1	9	27	10	89	18	2	12	2	4	2	6	5	14	2	5	3	9	4	4	12	5	12	0	10	1	3	3	0
UltSpi56.1	27	18	16	32	55	78	4	27	59	23	9	15	3	12	6	3	15	0	3	35	30	47	22	18	5	5	54	31	40	27	23	40	21	13	3	30	36	37	19	1	14	31	16	45	37	36	25	14	23
AtPYy153	11	12	14	9	45	21	13	20	12	6	17	2	8	23	16	12	4	0	8	13	4	25	13	14	12	18	26	21	6	6	8	9	18	21	7	16	19	11	36	13	13	4	6	9	14	10	9	4	11
UltDe130	5	8	23	12	17	13	4	8	3	44	80	24	155	142	77	73	6	1	29	57	21	27	27	27	51	53	26	9	20	4	12	30	22	17	11	8	14	13	9	5	18	20	16	17	36	20	24	20	47
UltPor17	429	887	642	598	298	438	1084	629	518	377	544	309	920	615	547	582	641	12	290	138	235	182	390	284	457	456	423	1079	491	327	817	727	799	647	197	279	464	269	677	1197	561	872	983	473	480	547	992	995	616
UltPor14	0	0	0	0	0	0	1	0	0	1	0	0	2	1	1	0	0	0	0	0	0	0	0	0	0	0	0	0	0	0	0	0	0	1	0	0	0	0	0	0	1	0	0	0	0	0	0	0	0
UltPor13	10	20	7	18	12	31	22	13	17	11	13	2	46	4	5	19	8	0	6	4	3	7	6	16	4	6	11	53	18	5	13	37	25	14	5	17	10	6	14	95	29	50	52	11	41	51	15	13	15
UltBaci8	0	2	0	1	0	1	1	0	1	1	1	1	3	1	0	0	1	0	0	3	2	0	0	1	4	0	3	0	0	0	7	0	0	0	0	0	0	1	0	1	3	0	6	2	3	3	1	4	7
UltSpi46	11	3	8	3	5	4	5	1	2	12	16	10	0	5	1	1	3	5	1	16	11	4	1	34	0	8	11	10	3	8	1	6	7	5	9	7	10	3	7	1	11	13	9	6	4	6	5	10	4
UltBaci6	0	0	0	2	0	0	0	1	0	1	0	22	0	1	0	2	0	0	0	0	0	0	0	0	0	0	0	0	0	0	0	0	1	0	0	0	0	2	2	0	0	0	0	4	0	0	0	1	2
UltBaci7	31	32	21	4	16	2	2	13	18	4	18	1	8	0	31	11	38	50	15	55	26	33	8	39	12	36	1	14	5	4	0	4	8	2	7	0	5	18	2	0	61	0	7	5	3	1	11	3	18
UltLac87	34	32	27	41	29	80	13	50	21	537	163	400	445	406	321	515	217	989	269	137	262	201	146	190	31	153	47	28	83	54	247	41	68	174	20	13	27	44	89	155	81	7	14	13	10	8	5	19	20
UltPor18	110	150	169	58	67	101	111	159	61	86	110	39	255	135	72	136	93	0	26	25	59	9	78	30	88	28	62	266	92	19	133	123	162	102	21	62	95	55	106	466	123	100	290	89	90	121	129	178	79
UltB7470	30	1	0	0	0	14	0	0	0	2	4	11	19	58	88	660	494	3	1032	7	42	17	103	44	86	10	17	0	6	0	0	17	0	15	3	0	0	1	0	51	30	10	35	0	0	0	0	1	12
UltB7478	52	361	261	192	140	102	112	131	24	14	12	6	6	0	5	0	0	1	0	1	1	0	19	1	4	1	58	169	150	84	74	90	93	118	20	90	151	72	70	136	77	105	149	193	162	199	127	221	102
UltClo32	0	0	0	0	0	0	0	0	0	0	0	0	0	0	0	0	0	0	0	0	0	0	0	0	0	0	0	0	0	0	0	0	0	0	0	0	0	0	0	0	0	0	0	0	0	0	0	0	0
UltSpi66	217	156	149	9	59	32	53	70	2	36	24	59	42	14	113	134	432	227	160	536	544	222	325	357	353	485	96	31	154	58	0	37	255	60	39	146	55	28	25	2	9	87	15	132	92	95	109	142	259
UltLac36	7	12	11	1	7	8	4	2	3	13	14	17	20	0	5	2	1	0	7	1	0	0	3	3	1	0	1	23	16	4	9	20	27	16	3	5	2	7	10	23	18	18	38	16	1	3	5	5	18
UltLac37	11	11	8	0	1	5	2	0	19	12	25	42	33	3	0	3	0	0	9	0	0	0	5	0	7	0	19	15	3	5	18	52	41	24	3	0	5	30	8	64	9	10	33	14	0	0	13	5	29
UltSp267.1	1602	1162	996	1680	1703	1556	1064	1557	1871	762	497	1274	150	1253	303	586	307	219	755	893	1058	1144	927	775	678	304	1718	977	1681	1459	851	1361	1111	1166	307	1673	1935	1548	1158	190	1456	1217	620	1636	1473	1339	881	835	966
Kty00023	2	1	1	2	0	0	2	2	1	1	0	0	4	3	13	0	0	0	0	0	0	0	3	2	1	2	0	1	0	0	3	0	0	0	0	0	0	0	0	3	0	0	0	0	0	1	0	2	0
UltB7484	3	13	8	29	5	0	0	20	4	6	9	9	37	11	11	21	1	1	12	0	3	4	7	10	84	5	2	4	5	0	84	0	0	4	3	6	6	26	1	155	40	14	4	4	21	30	1	2	0
UltLac38	25	0	13	3	0	24	22	1	4	9	11	20	6	13	3	3	0	0	1	0	0	0	1	0	0	0	6	3	7	0	9	24	18	14	2	0	2	8	4	19	12	43	29	13	0	1	17	6	27
UltSp129	21	35	9	0	1	4	8	9	1	0	0	19	16	0	28	7	3	11	3	30	48	134	62	88	46	77	22	6	5	3	0	0	17	2	20	15	4	0	3	0	1	27	0	52	26	27	119	69	73
UltSp127	1104	650	558	595	1034	453	1354	637	793	195	165	313	263	269	344	142	74	17	319	157	122	158	579	138	137	46	582	479	390	751	590	387	259	552	40	1028	651	859	447	79	241	395	141	228	481	468	455	193	266
Ult12077	11	12	7	19	12	8	17	17	32	28	6	19	6	140	56	8	2	3	11	11	13	7	12	7	8	7	4	27	27	12	65	24	39	11	5	18	30	13	8	13	28	21	29	28	12	10	7	12	11
UncUnc52	9	10	18	0	0	15	1	0	0	4	0	2	1	0	1	5	0	0	1	0	0	0	1	0	0	0	6	0	0	0	0	14	4	16	1	0	0	5	0	19	1	4	8	0	0	0	88	4	30
UncUn245	39	64	87	49	94	68	82	23	48	53	71	69	41	34	43	35	14	4	57	23	12	45	60	23	71	37	74	112	46	60	27	20	43	121	19	74	35	68	62	73	60	32	65	68	78	50	58	38	54
UncUn244	6	6	7	6	12	11	8	7	7	6	15	2	14	13	21	9	3	6	5	2	3	12	10	4	32	8	3	15	10	11	10	8	9	24	6	9	15	4	23	13	8	6	8	23	15	17	4	4	17
UltLach9	16	22	5	58	38	37	6	11	8	3	25	33	11	6	0	0	0	0	6	13	0	0	9	0	0	0	12	4	0	25	6	11	5	6	0	7	17	17	3	17	11	3	1	34	26	34	14	41	12
UltEnte4	0	0	0	1	0	0	0	0	0	1	8	61	10	11	12	11	1	247	2	0	0	0	0	13	84	7	2	0	1	1	1	0	1	0	22	0	0	0	0	6	0	0	0	0	2	2	2	0	0
UltSpi29	11	6	6	4	9	14	4	3	2	3	0	4	2	0	5	4	7	0	7	1	1	0	5	2	1	0	4	1	0	1	1	4	6	10	1	5	3	2	0	8	10	10	3	8	5	3	4	3	2
114784	4	5	24	3	11	5	60	6	8	415	230	1	58	9	186	12	9	259	56	69	38	42	22	14	8	76	809	467	10	23	10	7	11	7	19	2	11	3	24	24	5	76	6	1	16	22	27	5	124
318732	0	0	0	0	0	0	0	0	0	0	0	0	0	0	0	0	0	0	0	0	0	0	0	0	0	0	0	0	0	0	0	0	0	0	0	0	0	0	0	0	0	0	0	0	0	0	0	0	0
4358870	0	0	0	0	0	0	0	0	0	2	0	21	107	92	46	22	27	0	575	0	6	9	201	7	408	1	0	0	3	0	0	0	0	0	0	0	0	0	0	0	3	0	0	0	0	0	0	0	0
141434	12	17	2	15	20	23	27	26	19	38	1	10	2	11	3	0	1	1	0	2	2	1	3	1	1	0	13	24	26	8	33	18	26	15	3	16	15	14	8	28	39	33	31	19	13	16	12	16	20
570567	20	1	0	8	0	17	0	0	4	0	0	5	2	0	0	0	0	0	0	0	5	0	0	0	12	0	8	3	2	2	0	12	20	2	0	0	0	3	1	2	0	12	34	16	16	6	16	16	10
36150	0	0	0	0	0	0	0	0	0	0	0	0	0	0	0	0	0	0	0	0	0	0	0	0	0	0	0	0	0	0	0	0	0	0	0	0	0	0	0	0	0	0	0	0	0	0	0	0	0
583328	3	1	1	0	0	1	2	2	1	0	0	0	1	0	1	0	1	0	0	0	0	0	0	0	0	0	0	2	0	0	5	1	1	0	0	1	0	0	1	0	3	1	5	5	4	5	4	2	2
4419624	0	0	0	0	0	0	0	0	0	0	0	0	0	0	0	0	0	0	0	0	0	0	0	0	0	0	0	0	0	0	0	1	0	0	0	0	0	0	0	0	0	0	0	0	0	0	0	0	0
201428	3	15	4	7	1	9	4	7	4	9	3	4	54	13	44	11	16	5	5	8	1	13	17	6	11	29	7	12	5	11	24	5	3	8	4	2	15	14	4	9	9	3	4	7	18	8	14	12	7
99858	3	6	5	6	0	20	1	1	1	8	2	10	5	1	0	0	0	0	0	0	0	0	0	0	2	0	3	0	2	3	0	1	4	9	0	1	0	6	21	0	13	4	3	5	0	0	8	7	7
143698	15	14	12	17	15	25	15	29	13	63	13	11	18	43	21	12	4	1	31	22	17	0	10	7	34	30	29	34	18	15	17	13	12	21	13	7	18	23	14	26	17	12	2	12	3	6	14	7	14
4323718	0	0	1	0	0	0	0	0	0	9	9	378	16	95	22	19	4	14	12	3	0	5	4	0	26	2	0	2	0	0	0	0	6	4	37	2	0	0	0	0	0	0	0	0	0	0	0	19	0
135410	3	3	8	7	5	21	5	0	0	0	11	3	6	0	0	0	0	0	1	0	0	0	0	0	5	0	6	2	3	8	4	2	10	8	2	1	5	9	9	1	8	1	15	8	2	0	10	4	2
278595	7	6	23	6	15	26	10	3	13	48	4	19	10	11	4	3	1	0	0	0	1	0	10	1	9	20	10	2	5	11	88	30	10	16	6	7	7	42	35	51	25	36	23	14	4	2	23	73	35
142751	4	2	0	38	0	33	0	7	6	1	15	12	5	0	0	0	0	0	1	4	0	0	1	0	0	0	3	1	4	7	0	4	4	5	1	0	7	22	0	4	6	1	1	8	1	5	12	17	6
114426	1	5	2	0	0	2	1	0	0	1	0	0	5	0	1	4	4	0	1	2	1	0	5	0	0	1	0	2	0	0	2	0	1	0	0	0	0	0	0	2	0	1	0	2	0	0	0	0	3
150	2	10	8	15	5	26	2	18	5	10	3	3	3	16	14	0	0	0	1	0	0	0	0	1	1	0	11	2	12	7	62	11	13	7	6	4	4	31	35	56	22	3	34	9	9	6	3	10	11
142100	53	11	100	28	30	41	59	20	24	126	200	396	792	512	175	326	514	1	101	144	147	165	119	63	185	10	8	11	12	14	21	37	38	46	7	17	7	42	9	79	47	82	85	61	26	27	204	163	82
4357147	3	5	8	6	15	1	4	6	1	5	4	12	6	11	21	6	8	4	2	3	0	8	1	6	8	1	4	9	10	4	1	5	0	13	2	3	1	3	1	6	2	1	1	6	8	7	0	5	2
4357146	1	5	10	2	4	3	9	8	0	3	4	2	0	0	0	0	3	0	0	0	0	2	5	7	5	0	3	1	6	0	3	3	3	4	0	0	1	4	2	6	6	4	0	2	4	2	3	1	1
4357144	3	3	2	1	6	16	1	11	11	3	0	2	0	6	2	0	0	0	0	0	0	0	0	1	0	0	5	6	2	12	12	1	0	1	0	3	3	1	1	1	5	8	0	3	6	3	7	0	9
4357148	7	41	18	12	16	5	0	39	5	20	40	66	50	29	47	22	50	5	6	8	6	13	14	12	19	0	8	12	10	9	11	16	30	69	4	4	2	12	5	39	3	3	7	18	2	2	15	17	6
582361	8	4	5	70	30	10	5	16	29	6	9	13	6	8	12	11	7	11	10	33	32	57	20	17	13	31	14	26	14	51	25	18	4	16	17	74	62	3	19	5	6	0	6	16	29	18	4	7	10
984707	0	0	0	0	0	0	0	0	0	0	0	0	0	0	0	0	0	0	0	0	0	0	0	0	0	0	0	0	0	0	0	0	0	0	0	0	0	0	0	0	0	0	0	0	0	0	0	0	0
114589	2	4	3	5	4	7	6	4	7	0	0	1	1	0	2	1	0	0	0	0	1	0	0	0	0	0	4	0	0	5	1	3	0	4	1	6	3	6	7	0	2	2	1	3	10	1	3	1	1
141809	0	4	0	1	5	2	2	5	4	0	35	0	5	78	0	16	84	11	3	22	5	1	21	0	9	53	1	0	0	3	6	0	1	3	1	0	0	3	0	50	8	19	4	5	0	0	0	6	0
4425497	22	39	38	51	54	51	71	54	95	95	23	46	25	78	73	37	30	10	46	28	37	10	39	34	42	16	48	66	42	25	43	39	54	47	21	24	82	58	39	44	39	66	16	31	24	22	52	23	42
175706	0	0	0	0	0	0	0	0	0	0	0	0	0	0	0	0	0	0	0	0	0	0	0	0	0	0	0	0	0	0	0	0	0	0	0	0	0	0	0	0	0	0	0	0	0	0	0	0	0
4045626	6	5	3	6	3	2	27	0	0	2	66	22	13	28	26	1	2	265	6	37	37	95	4	55	225	570	14	12	31	33	16	31	7	14	83	25	5	6	11	11	12	27	48	7	11	6	11	38	5
135632	0	4	0	4	4	3	0	8	0	0	0	0	0	0	0	0	0	0	0	0	0	0	0	0	0	0	0	3	0	6	0	2	0	1	0	1	0	0	0	0	0	0	1	11	0	1	0	1	1
135453	82	60	46	52	94	87	30	46	65	16	12	8	4	5	6	3	1	1	1	3	21	10	5	14	13	1	45	73	59	72	43	43	26	29	8	43	18	68	48	76	107	38	154	42	172	122	108	46	88
1566691	0	0	0	0	0	0	0	0	0	0	0	0	0	0	0	0	0	0	0	0	0	0	0	0	0	0	0	0	0	0	0	0	0	0	0	0	0	0	0	0	0	0	0	0	0	0	0	0	0
180731	0	0	0	0	0	0	0	0	0	0	0	0	0	0	0	0	0	0	0	0	0	0	0	0	0	0	0	0	0	0	0	0	0	0	0	0	0	0	0	0	0	0	0	0	0	0	0	0	0
577504	4	22	16	15	30	22	11	7	11	4	7	4	0	0	1	32	26	0	1	1	12	1	1	5	9	25	23	25	9	17	30	11	36	16	5	19	16	12	10	31	9	26	17	44	20	39	31	8	32
141829	0	0	3	0	3	0	0	0	0	1	0	0	0	0	1	1	0	0	0	0	0	0	1	0	2	0	1	0	0	1	2	1	6	1	0	5	0	1	0	0	0	1	0	3	0	0	0	0	2
816411	3	4	0	1	0	2	3	0	0	0	0	0	0	0	0	0	0	0	1	0	1	0	0	0	0	0	1	2	0	2	1	2	1	1	6	0	0	0	2	1	0	3	7	1	0	1	0	0	0
1679578	169	92	247	146	274	320	79	127	85	273	218	288	136	75	235	167	139	5	211	33	10	102	121	85	130	18	176	170	397	77	151	298	269	353	112	136	121	224	84	331	180	260	432	332	219	207	191	361	233
1679574	20	31	15	17	26	15	19	27	29	14	3	15	2	20	6	10	2	0	4	8	5	7	7	7	11	0	20	11	18	20	4	4	12	11	2	17	17	26	15	5	33	6	1	17	8	10	5	8	8
1679575	4	6	2	4	5	7	5	3	25	7	7	8	3	8	5	4	2	2	8	24	17	7	4	5	1	4	6	13	11	3	6	12	4	4	1	2	16	3	7	2	37	8	0	8	8	4	1	2	2
1679576	13	16	13	27	24	21	12	15	14	8	7	10	5	2	5	2	1	2	5	14	8	43	24	14	4	11	11	42	32	39	12	28	17	15	8	34	38	16	36	61	31	25	14	24	23	23	16	12	9
4329518	0	0	0	0	0	5	1	8	0	11	19	141	47	98	61	74	24	111	5	0	0	6	18	2	2	4	3	6	3	8	1	84	48	114	103	0	2	2	7	41	4	4	6	7	1	1	0	6	2
576813	0	0	0	0	3	0	0	0	0	1	0	0	1	1	0	0	0	0	0	0	0	1	0	0	0	0	3	2	2	0	3	0	0	1	0	0	0	1	1	0	0	1	0	1	1	1	0	0	4
143026	2	1	5	4	11	2	10	3	6	1	3	8	3	9	0	1	22	0	1	33	32	51	0	79	2	46	7	7	1	6	4	4	4	4	3	5	6	2	21	35	8	5	2	2	5	3	10	2	6
2489145	0	0	0	0	0	0	0	0	0	0	0	0	0	0	0	0	0	0	0	0	0	0	0	0	0	0	0	0	0	0	0	0	0	0	0	0	0	0	0	0	0	0	0	0	0	0	0	0	0
176298	0	0	0	0	0	0	0	0	0	0	0	0	0	0	0	0	0	0	0	0	0	0	0	0	0	0	0	0	0	0	0	0	0	0	0	0	0	0	0	0	0	0	0	0	0	0	0	0	0
135860	5	10	15	31	19	25	27	12	13	7	29	15	1	3	7	6	5	0	5	3	3	18	2	10	19	2	14	66	16	26	5	21	12	15	5	27	35	35	24	24	32	11	29	11	28	21	6	8	4
141771	1	6	8	7	4	5	5	9	5	0	1	0	0	1	1	3	0	0	0	2	0	1	4	1	0	0	6	1	1	6	1	0	1	1	0	2	4	3	3	2	3	0	0	3	4	3	0	2	2
143612	6	6	10	15	26	6	1	9	3	19	15	17	3	9	3	28	4	1	6	2	2	2	7	3	3	5	5	11	13	8	8	3	13	7	1	4	5	8	4	11	8	15	9	5	16	16	9	16	11
142525	174	163	212	153	219	191	230	146	262	136	71	310	88	202	132	281	10	10	189	228	131	179	106	85	58	29	229	65	335	161	152	274	194	209	30	218	259	194	156	54	216	210	50	163	212	197	127	105	158
3357674	0	0	0	0	0	0	0	0	0	0	0	0	0	0	0	0	0	0	0	0	0	0	0	0	0	0	0	0	0	0	0	0	0	0	6	0	0	0	0	0	0	0	0	0	0	0	0	0	0
142988	0	0	7	7	1	1	4	2	1	1	0	0	5	1	2	4	0	0	0	9	4	0	2	0	0	13	4	2	5	3	18	1	0	0	0	1	6	0	18	7	3	0	9	0	7	8	1	0	1
114581	14	6	5	4	1	1	5	7	0	0	38	18	39	0	15	44	206	98	19	40	51	40	24	38	44	52	2	1	0	2	0	0	9	0	19	1	1	1	3	0	0	3	2	4	6	4	7	14	11
114637	39	84	112	106	46	54	113	69	27	39	11	28	26	52	129	25	2	12	16	19	31	10	28	18	4	4	40	25	38	32	86	18	59	61	11	74	46	78	22	8	36	61	18	83	45	40	57	39	29
556452	0	1	0	1	5	0	4	0	4	0	1	0	2	0	0	0	0	0	0	0	0	0	0	0	12	0	6	3	0	0	0	0	0	0	4	1	0	0	2	2	0	2	0	2	0	0	0	1	0
162702	0	0	0	0	0	0	0	0	0	0	0	0	0	0	0	0	0	1	0	0	0	0	0	0	0	0	0	0	0	0	0	0	0	0	0	0	0	0	0	0	0	0	0	0	0	0	0	0	0
563998	2	21	14	8	31	2	7	3	7	4	18	17	27	0	0	2	1	0	0	0	0	0	0	0	0	0	17	13	12	9	8	15	41	22	2	11	18	8	27	31	64	56	11	20	13	16	20	21	60
808071	0	0	0	0	0	0	0	0	0	0	0	0	0	0	0	0	0	0	0	0	0	2	0	0	0	1	0	0	0	0	0	0	0	0	0	0	0	0	0	0	0	0	0	0	0	0	0	0	0
77883	2	2	3	2	2	4	4	7	1	14	22	8	57	10	1	42	68	1	62	9	52	92	76	63	43	256	0	4	1	0	0	2	2	2	2	2	1	0	1	5	0	0	0	0	7	5	15	16	14
3577307	8	6	6	11	9	7	5	8	7	5	0	5	0	3	1	1	0	0	0	3	4	2	3	1	0	0	2	4	7	7	4	5	4	5	1	4	10	6	4	0	5	1	1	4	9	5	1	1	2
102471	0	0	0	0	0	0	0	0	0	0	0	0	0	0	0	0	0	0	0	0	0	0	0	0	0	0	0	0	0	0	0	0	0	0	0	0	0	0	0	0	0	0	0	0	0	0	0	0	0
2916967	4	17	3	5	1	6	6	10	2	4	2	0	8	6	18	2	1	2	2	0	0	0	7	7	5	1	2	8	6	3	4	2	1	0	2	4	2	4	2	6	2	2	2	9	1	2	5	5	1
2916964	6	27	4	21	25	25	6	17	14	9	2	6	3	4	2	0	0	0	0	0	3	0	0	0	0	1	22	2	4	13	46	3	2	9	3	8	11	18	12	7	6	10	3	34	45	35	15	13	35
590321	3	3	16	9	5	7	3	14	4	0	0	1	0	0	0	0	0	0	0	0	0	0	0	0	0	0	5	5	7	11	7	3	0	2	0	10	5	9	3	23	3	4	4	13	36	52	14	20	43
173852	0	0	0	0	0	0	0	0	0	0	0	0	0	0	0	0	0	0	0	0	0	0	0	0	0	0	0	0	0	0	0	0	0	0	1	0	0	0	0	0	0	0	0	0	0	0	0	1	0
363430	1	0	0	7	2	27	0	0	2	0	0	0	0	0	0	0	0	0	0	0	0	0	0	0	0	0	0	0	1	1	1	3	0	0	0	0	0	2	0	0	0	0	0	45	0	0	5	12	11
113978	0	0	0	0	0	0	0	0	0	0	0	0	0	0	0	0	0	0	0	0	0	0	0	0	0	0	0	0	0	0	0	0	0	0	0	0	0	0	0	0	0	0	0	0	0	0	0	0	0
78190	20	29	6	34	10	43	15	41	26	11	4	12	2	14	10	3	12	1	0	23	17	10	4	16	9	18	39	37	27	21	21	34	46	22	5	20	27	21	16	6	9	58	23	47	20	30	24	12	48
4412528	19	18	36	25	28	27	2	28	14	5	16	8	4	2	1	2	0	2	1	0	0	2	0	4	2	1	16	47	37	28	15	26	52	32	3	24	20	23	16	38	25	47	69	41	42	49	38	22	37
143573	1	1	1	1	2	0	2	0	0	0	0	1	0	0	0	0	0	0	0	0	0	0	0	0	0	0	1	0	0	0	0	0	0	0	0	1	0	1	3	4	2	0	2	3	12	15	10	1	3
77606	83	56	31	83	135	101	57	35	98	30	20	55	33	10	29	31	11	4	72	72	52	69	11	47	16	55	64	23	137	59	63	160	124	100	14	85	109	124	32	12	106	64	25	69	82	88	43	51	71
554091	0	0	0	0	0	0	0	0	0	0	0	0	0	0	0	0	0	0	0	0	0	0	0	0	0	0	0	0	0	0	0	0	0	0	224	0	0	0	0	0	0	0	0	0	0	0	0	0	0
135820	0	0	0	0	0	0	0	0	0	0	0	0	0	0	0	0	0	0	0	0	0	0	0	0	0	0	0	0	0	0	0	0	0	0	0	0	0	0	0	0	0	0	0	0	0	0	0	0	0
4452118	1	0	0	0	0	1	0	4	0	0	0	0	0	0	0	0	0	1	0	0	0	7	0	2	4	20	0	0	0	1	0	0	0	0	107	0	0	1	1	0	1	2	2	0	0	0	0	0	0
1146965	0	1	0	0	0	0	0	0	1	0	0	0	0	0	0	0	0	0	0	0	1	0	0	0	0	0	0	0	0	0	2	2	0	0	2	1	0	0	0	0	0	2	4	0	0	0	0	0	0
114676	55	112	71	61	71	119	153	69	28	27	34	45	107	25	41	61	30	7	30	33	44	39	63	18	60	53	56	139	83	71	28	75	100	129	45	78	49	61	68	85	77	47	136	98	42	37	43	69	42
227654	0	0	0	0	0	0	0	0	0	0	0	0	0	0	0	0	0	0	0	0	0	0	0	0	0	0	0	0	0	0	0	0	0	0	0	0	0	0	0	0	0	0	0	0	0	0	0	0	0
6374	0	0	0	0	0	0	0	0	0	0	0	0	0	0	0	0	0	0	0	0	0	0	0	0	0	0	0	0	0	0	0	0	0	0	10941	0	0	0	0	0	0	0	0	0	0	0	5	1	0
1992	0	0	0	0	0	0	0	0	0	0	0	0	0	0	0	0	0	0	0	0	0	0	0	0	0	0	0	0	0	0	0	0	0	0	0	0	0	0	0	0	0	0	0	0	0	0	0	0	0
51473	28	6	11	23	13	8	3	10	9	20	7	35	6	0	3	27	9	0	4	0	0	0	11	10	22	1	9	21	11	11	18	30	51	40	8	13	7	23	42	13	9	53	81	7	44	25	18	19	9
136025	2	0	1	0	0	0	1	0	0	1	3	0	0	5	0	0	0	21	1	0	2	9	0	2	25	50	0	2	1	1	0	3	0	1	3	2	0	3	0	1	0	1	4	0	4	1	0	1	1
161109	11	3	10	4	2	21	8	7	5	1	4	4	2	0	0	1	0	0	0	1	0	0	0	0	0	0	4	3	6	0	0	5	1	3	0	5	2	4	7	11	6	3	6	1	3	2	3	1	1
3231096	0	0	0	0	0	0	0	0	0	0	0	0	0	0	0	0	0	0	0	0	0	0	0	0	0	0	0	0	0	0	0	0	0	0	1	0	0	0	0	0	0	0	0	0	0	0	0	0	0
135374	7	2	1	2	0	8	1	1	3	3	0	5	10	0	1	0	1	0	2	0	0	1	10	0	0	0	3	7	3	1	3	6	3	6	0	1	3	4	1	4	13	3	12	2	0	1	5	2	2
46814	0	0	0	0	0	1	0	0	1	0	0	0	0	1	0	0	1	0	0	2	0	0	0	1	0	0	1	0	0	0	0	0	1	0	0	1	2	0	0	0	0	0	0	0	0	0	0	0	0
96941	0	0	0	0	0	0	0	0	0	0	0	0	0	0	0	0	0	0	0	0	0	0	0	0	0	0	0	0	0	0	0	0	0	0	0	0	0	0	0	0	0	0	0	0	0	0	0	0	0
274754	0	0	0	0	0	0	0	0	0	0	0	0	0	0	0	0	0	0	0	0	0	0	2	0	0	0	0	0	0	0	0	0	0	0	0	0	0	2	0	0	0	0	0	0	0	1	0	0	0
145319	5	0	0	0	0	5	2	0	3	0	0	1	0	0	0	0	0	0	0	0	0	0	0	0	0	0	0	0	0	2	0	7	0	2	0	0	0	8	0	0	17	0	6	0	4	7	14	6	5
12481	19	10	5	6	3	16	18	17	3	13	9	8	6	20	39	23	13	46	6	16	10	1	11	1	0	3	5	7	9	5	2	2	7	1	1	8	1	9	19	4	3	1	2	49	60	56	62	13	58
159017	0	0	0	0	0	0	0	1	0	0	0	1	0	0	0	0	0	0	0	0	0	34	0	3	19	58	0	0	0	0	0	0	0	0	0	0	0	0	0	0	0	0	0	0	0	0	0	0	0
114698	27	8	20	20	30	23	22	17	44	11	8	36	6	10	16	17	3	3	37	21	13	18	53	4	11	3	16	12	27	14	19	15	11	14	6	29	26	22	12	2	18	21	1	15	11	17	10	9	12
937848	24	33	18	97	67	86	17	23	12	3	4	0	6	0	1	0	1	0	0	0	0	0	0	0	4	0	20	21	15	23	7	10	9	31	3	33	21	26	21	33	35	16	44	26	53	27	22	39	26
135579	2	1	6	0	1	2	3	5	9	1	5	7	4	10	5	5	4	0	0	1	1	2	12	5	4	3	3	1	0	3	3	3	1	5	5	0	3	5	3	9	4	15	4	1	1	0	2	5	3
135577	25	54	46	23	73	29	8	28	9	3	15	8	14	8	4	2	1	0	11	3	3	5	3	5	10	0	9	58	29	19	11	22	21	50	5	45	17	18	58	14	10	10	16	13	37	28	10	8	7
135576	0	0	0	0	0	0	0	0	0	0	0	0	0	0	0	0	0	0	0	0	0	0	0	0	0	0	0	0	0	0	0	0	0	0	0	0	0	0	0	0	0	0	0	0	0	0	0	0	0
135311	2	0	1	0	0	3	0	0	3	6	4	5	0	0	0	1	0	0	2	0	0	0	0	0	3	0	3	0	0	1	28	15	1	5	0	0	0	9	0	1	95	4	1	1	0	0	2	1	6
142611	1	1	0	0	0	0	0	0	1	0	0	0	0	2	0	1	0	0	0	0	0	0	0	0	0	0	1	1	0	0	0	0	0	0	0	0	12	0	0	0	1	0	0	1	1	0	0	0	0
114509	0	0	0	0	0	0	0	0	0	0	0	0	0	0	0	0	0	0	0	0	0	0	0	0	0	0	0	0	0	0	0	0	0	0	0	0	0	0	0	0	0	0	0	0	0	0	0	0	0
114500	29	133	82	22	34	125	46	24	14	454	151	160	412	516	320	374	260	3	212	266	54	64	233	211	360	72	36	51	38	58	107	219	153	135	45	29	42	82	284	141	120	111	276	93	28	39	105	151	142
593965	3	23	5	58	5	108	27	0	0	1	52	70	0	0	0	1	0	0	0	0	0	0	0	1	0	0	15	49	0	31	176	16	30	83	3	11	63	61	0	81	5	2	106	59	20	17	10	535	42
141901	5	54	34	24	23	14	23	40	11	7	9	5	3	18	1	5	5	0	2	2	1	10	15	5	6	0	25	84	21	50	28	4	25	16	10	24	15	15	21	36	7	16	33	26	72	65	14	20	17
142288	3	1	1	5	2	10	6	5	19	1	31	4	6	29	22	16	24	12	71	12	43	53	19	89	67	126	3	0	13	14	0	1	16	3	9	12	7	0	1	10	7	8	10	2	6	0	32	55	3
1147937	0	0	0	0	0	0	0	0	0	0	0	0	0	0	0	0	0	0	0	0	0	0	0	0	0	0	0	0	0	0	0	0	0	0	0	0	0	0	0	0	0	0	0	0	0	0	0	0	0
77804	0	2	96	12	1	178	19	24	0	17	3	16	19	0	36	42	0	2	19	36	11	1	83	55	63	111	53	0	34	16	35	3	66	121	1	39	15	0	1	0	114	11	50	93	99	138	18	39	32
3879	2001	1551	1890	1786	2217	1441	2607	2173	3560	1321	1018	1801	464	1581	701	996	285	189	1983	1374	1729	1246	1057	1155	1348	237	1914	1210	1442	1750	1021	1281	1157	1389	330	1786	1868	2107	1722	410	2172	2085	916	1266	1008	994	888	673	1181
274365	6	0	16	2	5	2	8	3	0	2	15	230	29	35	19	32	2	713	14	0	18	0	7	47	286	0	0	17	5	7	81	0	1	5	2	15	0	13	7	242	14	1	3	9	0	0	1	12	5
829133	0	2	5	0	1	1	3	1	1	2	0	0	0	0	1	0	0	2	0	0	0	0	0	0	0	0	0	0	2	1	1	3	0	0	3	0	0	0	0	1	1	1	0	0	0	0	0	0	0
114716	102	272	127	144	91	128	96	186	59	120	168	76	386	318	500	412	374	1	603	28	255	210	313	145	304	103	72	212	69	58	96	93	131	122	77	77	85	48	133	256	75	69	99	82	91	93	104	105	78
4312335	0	0	0	0	0	0	0	0	0	0	1	0	0	0	0	0	0	0	0	0	0	0	0	0	0	0	0	0	0	0	0	0	0	0	0	0	0	0	0	0	0	0	0	0	0	0	0	0	0
135337	8	2	2	0	0	4	10	2	3	4	3	14	25	0	1	0	0	0	0	0	0	0	0	0	1	0	2	7	4	0	1	13	2	12	0	1	1	8	4	10	13	2	14	2	0	0	2	3	2
143293	0	0	0	0	0	0	0	0	0	0	0	0	0	0	0	0	0	0	0	0	0	0	0	0	0	0	0	0	0	0	0	0	0	0	0	1	0	0	0	0	0	0	0	0	0	0	0	0	0
106860	9	8	6	14	0	0	9	20	29	1	2	8	4	1	4	2	0	0	0	0	0	0	0	26	0	0	2	51	4	0	43	2	0	6	0	18	23	10	3	194	19	24	8	1	9	14	13	0	1
4086	10	20	8	18	11	5	9	10	13	8	10	12	0	8	6	9	1	0	1	2	15	22	1	6	0	0	13	16	15	44	1	15	11	25	5	14	34	12	4	0	1	30	4	4	4	6	13	5	20
143278	4	7	15	18	11	14	6	22	13	42	9	14	9	36	10	12	11	4	19	10	6	5	14	7	15	8	15	20	10	12	15	9	5	13	9	11	16	14	3	21	9	11	1	14	1	3	13	2	10
581207	8	0	3	6	0	0	0	0	3	0	0	1	0	0	0	1	0	0	0	0	0	0	1	0	0	0	1	0	0	2	4	2	1	1	0	2	2	4	0	22	2	4	2	31	60	88	53	24	51
364203	0	0	0	0	0	0	0	0	0	0	0	0	0	0	0	0	0	0	0	0	0	0	0	0	0	0	0	0	0	0	0	0	0	0	0	0	0	0	0	0	0	0	0	0	0	0	0	0	0
142444	5	14	10	5	8	13	13	1	11	7	15	8	10	5	3	11	3	1	5	0	0	0	3	1	3	0	8	2	10	8	7	6	10	2	3	5	8	10	7	41	11	12	10	8	4	12	6	23	12
4468812	0	0	0	0	0	0	0	0	0	0	0	0	0	0	0	0	0	0	0	0	0	0	0	0	0	0	0	0	0	0	0	0	0	0	0	0	0	0	0	0	0	0	0	0	0	0	0	0	0
77865	0	3	4	1	8	0	0	0	0	0	3	0	3	0	1	1	0	0	0	0	1	0	0	0	4	0	0	0	9	2	33	3	1	1	1	0	0	2	7	1	1	0	0	0	1	1	0	2	2
77686	25	29	16	32	87	39	38	16	31	12	6	22	16	13	10	1	13	1	26	49	42	47	42	14	20	39	54	13	25	81	34	36	20	24	1	36	24	52	26	7	21	30	14	7	34	19	18	8	23
114774	3	4	18	9	5	5	6	7	7	12	12	8	50	9	123	64	33	6	14	95	34	18	123	16	8	125	15	1	4	11	21	27	11	7	4	10	24	13	12	5	5	18	10	12	48	42	18	15	19
4405890	89	67	28	63	64	36	98	106	89	46	12	10	22	53	20	12	6	2	13	32	15	24	9	12	7	6	47	112	46	124	96	35	41	122	8	144	39	136	55	21	12	43	19	22	67	55	36	6	31
100307	0	0	0	0	0	0	0	0	0	0	0	0	0	0	1	0	0	0	0	0	0	26	0	2	6	51	0	0	0	1	0	0	0	0	1	0	0	0	0	0	0	0	0	0	0	0	0	0	0
135279	1	2	0	1	2	1	1	2	7	3	4	5	0	3	7	1	1	1	0	6	2	3	5	7	5	3	5	3	6	3	3	7	0	4	3	4	4	1	2	0	6	4	1	6	3	6	6	2	1
350910	0	5	3	10	11	2	1	0	0	0	2	1	2	4	0	1	0	1	0	0	1	13	2	3	1	0	0	11	8	6	1	0	2	1	0	1	2	3	1	1	0	1	5	0	21	10	3	2	1
4416113	0	0	0	1	0	0	0	0	0	0	0	0	0	0	0	0	0	0	0	0	0	0	0	0	0	0	0	0	0	0	0	0	0	0	4	0	0	0	0	0	0	0	0	0	0	0	0	0	0
142887	1	0	1	1	0	0	0	1	3	0	0	0	1	0	0	4	2	0	0	0	7	2	8	0	0	125	1	0	0	2	1	0	3	0	0	0	4	0	1	0	0	3	1	2	14	12	1	2	7
114752	410	511	286	441	209	201	524	649	438	426	193	307	345	386	346	369	141	41	317	398	461	209	490	268	135	307	359	369	237	380	648	200	149	277	95	455	418	247	322	241	184	220	90	142	288	293	188	124	242
3587343	0	0	0	0	0	0	0	0	0	5	11	23	52	26	25	24	19	20	3	1	0	4	3	1	2	0	0	0	0	0	0	0	0	0	0	0	0	0	0	0	0	0	0	3	0	0	1	2	1
135519	0	0	0	0	0	0	0	0	0	0	0	0	0	0	0	0	0	0	0	0	0	0	0	0	0	0	0	0	0	0	0	0	0	0	0	0	0	0	0	0	0	0	0	0	0	0	0	0	0
1105919	2	12	1	7	1	6	22	0	0	1	34	2	0	0	0	0	0	2	1	0	0	8	0	4	23	29	2	1	0	0	0	4	0	0	13	3	0	0	1	0	0	0	0	0	0	0	6	5	1
618890	1	1	4	3	8	1	2	4	1	0	1	4	2	0	5	0	1	0	1	0	1	0	2	6	1	0	2	3	7	2	6	2	5	7	0	3	1	12	8	13	3	2	10	4	5	3	9	13	5
114560	6	8	4	3	3	0	0	1	0	0	0	1	2	1	0	2	5	1	2	13	15	1	8	1	2	4	2	0	0	3	0	0	5	0	1	2	0	1	0	0	1	2	0	1	2	0	0	1	4
549523	0	0	0	0	0	0	0	0	0	0	0	0	0	0	0	0	0	1	0	0	0	0	0	0	0	0	0	0	0	0	0	0	0	0	0	0	0	0	0	0	0	0	0	0	0	0	0	0	0
205962	0	6	2	7	1	6	4	5	0	0	5	2	0	1	0	0	2	0	1	0	0	0	1	0	2	0	0	3	6	3	3	0	1	21	1	0	11	2	0	2	2	1	8	1	18	8	0	2	2
144847	9	7	7	10	12	7	10	5	12	2	4	2	1	4	1	1	1	0	5	9	5	6	2	3	1	1	5	3	5	5	1	6	4	5	1	7	5	6	5	1	2	3	4	7	7	4	1	1	3
7425	0	0	0	0	0	0	0	0	0	0	0	0	0	0	0	0	0	0	0	0	0	0	0	0	0	0	0	0	0	0	0	0	0	0	0	0	0	0	0	0	0	0	0	0	0	0	0	0	0
4475282	7	33	35	3	2	31	18	9	21	31	8	23	65	94	185	84	27	0	35	6	7	13	39	29	36	0	10	0	4	8	29	4	9	7	1	14	6	21	36	26	23	9	25	9	1	1	27	34	23
4396717	0	0	0	0	0	1	0	0	0	0	0	0	0	0	0	0	0	0	0	0	0	0	1	0	0	3	0	2	1	0	0	1	0	1	0	0	1	1	0	0	1	1	1	0	0	0	0	0	0
304047	0	0	0	0	0	0	0	0	0	0	0	0	0	0	0	0	0	0	0	0	0	0	0	0	0	0	0	0	0	0	0	0	0	0	0	0	0	0	0	0	0	0	0	0	0	0	0	0	0
4386920	0	0	0	0	0	0	0	0	0	0	1	0	0	0	0	0	0	10	0	0	0	4	3	0	2	0	3	0	3	5	1	0	2	1	0	0	0	0	2	0	1	8	2	1	2	1	1	1	0
3778553	0	0	0	0	0	0	0	0	0	0	0	0	0	0	0	0	0	0	0	0	0	0	1	0	0	0	0	0	0	0	0	0	0	0	0	0	0	0	0	0	0	0	0	0	0	0	0	0	0
141408	14	31	18	27	31	21	113	24	14	3	0	3	1	2	5	2	0	0	4	11	8	7	2	4	3	23	26	58	16	17	39	31	12	20	0	62	38	20	28	37	33	16	27	10	60	57	20	2	10
135930	0	0	0	0	0	2	0	0	0	0	0	0	0	0	0	0	0	0	0	0	0	0	0	0	0	0	0	2	0	0	0	0	0	0	0	0	0	0	1	0	0	0	0	0	0	0	0	0	0
3319464	0	0	0	0	0	0	0	0	0	0	0	0	0	0	0	0	0	0	0	0	0	0	0	0	0	0	0	0	0	0	0	0	0	0	0	0	0	0	0	0	0	0	0	0	0	0	0	0	0
77700	10	10	4	19	13	4	6	15	14	1	2	7	1	6	5	4	0	1	10	5	7	7	16	3	2	0	10	7	14	9	3	8	0	0	1	14	26	9	9	3	8	1	0	16	8	12	0	4	11
114816	15	52	88	383	102	94	84	99	175	37	41	35	64	12	15	39	146	1	23	98	111	64	21	59	147	35	106	256	461	532	27	49	252	126	66	403	188	47	133	170	22	351	221	167	310	283	19	102	64
516292	0	0	0	0	1	0	0	1	0	1	0	39	0	0	0	0	0	0	0	0	0	0	0	0	0	0	2	2	0	0	0	3	4	4	6	0	189	15	1	0	4	2	1	2	0	0	0	4	0
77948	50	34	61	44	65	62	42	45	43	34	25	47	16	9	35	29	11	3	9	8	9	7	9	17	25	2	50	76	105	120	19	45	52	90	18	47	56	67	40	50	55	44	54	63	73	49	74	63	67
144338	0	0	0	0	0	0	0	0	0	0	0	0	0	0	0	0	0	0	0	0	0	0	0	0	0	0	0	0	0	0	0	0	0	0	0	0	0	0	0	0	0	0	0	0	0	0	0	0	0
4306262	0	0	0	0	0	0	0	0	0	0	3	2	0	1	0	0	0	0	0	1	0	0	0	0	0	0	0	0	0	0	0	0	0	0	1	0	0	0	0	0	0	0	0	0	0	0	1	0	0
143965	1	0	0	5	0	1	0	3	0	0	0	0	0	0	1	2	0	0	0	0	1	0	1	0	0	0	2	0	1	0	0	0	1	0	0	2	0	0	0	0	1	0	0	0	0	2	2	0	0
4469417	1	0	0	0	0	0	0	0	1	0	0	0	0	0	0	0	0	0	0	0	0	0	0	0	0	0	0	1	0	0	0	0	0	0	0	0	0	0	0	0	1	0	0	0	0	1	0	0	0
239708	2	0	0	1	0	18	0	0	0	0	29	23	281	50	48	91	60	0	83	7	32	263	76	87	48	18	0	0	0	0	0	2	0	7	0	0	0	1	0	0	14	0	1	0	0	0	0	10	9
143355	1	2	4	9	3	5	2	0	1	1	0	5	0	0	0	3	0	1	3	0	0	0	0	2	5	0	2	2	2	1	2	9	5	1	1	2	3	3	0	0	5	1	3	4	5	11	6	1	7
109263	0	0	0	0	0	0	0	0	0	0	0	0	0	0	0	0	0	0	0	0	0	4	32	0	0	0	0	0	3	2	1	0	0	0	0	0	0	0	1	41	5	0	1	0	1	1	0	0	0
3042302	188	133	119	133	205	151	215	150	191	142	56	152	101	142	77	103	26	11	67	260	162	220	143	85	33	21	160	119	182	148	87	224	113	114	37	104	259	152	195	30	95	160	97	141	117	112	77	23	68
4425501	46	49	44	70	68	67	74	175	90	77	30	83	15	71	20	34	4	7	12	19	51	13	38	29	14	7	100	142	113	48	114	61	79	136	4	64	115	49	59	60	66	148	47	81	62	61	37	33	53
142741	1	1	5	3	8	5	4	1	3	1	0	1	4	0	2	0	2	1	3	6	1	5	3	1	0	0	1	4	2	11	1	1	2	1	0	0	3	1	4	1	3	0	1	3	3	9	1	3	6
4435982	0	0	0	1	0	0	0	1	0	0	0	149	1	0	0	0	0	0	0	0	0	0	2	0	0	0	3	0	0	0	0	29	6	54	58	0	0	1	0	4	7	0	1	0	0	0	0	5	0
77964	0	2	4	2	3	10	1	2	7	0	0	0	3	0	0	2	0	0	0	0	0	0	0	0	0	0	0	3	20	5	1	2	0	4	3	3	5	0	6	5	3	5	8	4	4	6	6	8	9
571386	5	13	11	12	7	9	8	6	2	3	1	2	0	4	0	2	2	0	0	1	1	1	0	0	0	0	5	10	15	7	6	3	6	6	1	13	8	10	7	16	3	2	5	4	20	30	0	7	2
42498	0	0	0	0	0	0	0	0	0	0	0	0	0	0	0	0	0	0	0	0	0	0	0	0	0	0	0	0	0	1	0	0	0	0	0	0	1	0	0	0	0	0	0	0	0	0	0	0	0
4449518	0	0	0	0	0	0	0	0	0	0	0	0	0	0	0	0	0	0	0	0	0	0	0	0	0	0	0	0	0	0	0	0	0	0	0	0	0	0	0	0	0	0	0	0	0	0	0	0	0
822112	0	1	0	1	0	1	4	0	0	0	6	0	2	10	2	0	0	37	1	0	5	14	0	5	23	82	1	2	2	1	0	3	3	0	8	1	1	4	0	1	1	7	4	2	3	0	0	1	0
135956	0	0	0	0	0	0	0	0	0	0	0	0	1	0	0	0	0	1	0	0	0	0	0	0	0	0	0	0	0	0	0	0	0	0	2	0	0	0	0	0	0	0	0	0	0	0	0	0	0
565570	1	3	3	1	4	1	1	1	0	5	4	1	0	0	1	0	0	0	0	0	0	1	2	6	0	0	0	12	15	11	2	3	0	4	1	2	3	0	0	1	1	0	9	2	26	35	0	0	0
77905	56	58	71	58	91	29	82	33	90	19	18	90	9	34	18	32	6	0	13	55	20	42	24	17	2	2	66	53	32	78	44	69	33	76	16	105	89	77	56	4	23	88	11	36	60	60	54	4	40
78105	11	2	27	9	27	58	0	0	0	25	12	78	20	11	36	20	1	117	26	59	10	7	134	36	50	11	7	8	19	38	136	105	39	16	2	22	48	46	9	11	13	32	17	21	3	9	45	40	51
4116	41	24	32	21	44	30	37	15	30	18	38	34	25	41	19	14	26	6	35	49	70	58	26	71	12	68	42	27	69	40	55	64	67	9	24	10	44	21	41	15	16	53	37	46	34	36	42	13	44
4336182	0	0	0	0	0	0	0	0	0	0	0	0	0	0	0	0	0	0	0	0	0	0	0	0	0	0	0	0	0	0	0	0	1	0	0	0	0	0	0	0	0	0	0	0	0	0	0	0	0
95424	0	0	0	0	0	0	0	0	0	0	0	0	0	0	0	0	0	0	0	0	0	0	0	0	0	0	0	0	0	0	0	0	0	0	0	0	0	0	0	0	0	0	0	0	0	0	0	0	0
1108007	3	1	1	2	2	3	1	3	0	3	8	3	2	3	0	0	1	179	5	0	0	0	0	5	0	0	5	0	1	6	0	3	5	3	3	0	1	2	1	2	0	0	2	5	0	1	26	12	4
144963	5	0	0	13	1	0	0	0	0	0	0	0	0	0	0	0	0	0	0	0	0	0	0	0	0	0	4	2	0	1	0	0	0	0	0	0	3	0	0	0	0	2	0	0	1	0	3	0	1
171674	2	1	0	0	1	1	0	1	1	0	0	0	0	0	0	0	0	0	0	0	0	0	0	0	1	0	0	0	2	0	0	0	0	0	0	3	1	0	0	1	0	0	0	4	5	7	2	7	3
4307347	1	1	0	0	0	1	1	0	0	0	0	0	0	0	0	0	0	0	0	0	0	0	0	1	0	1	22	16	10	17	10	4	10	7	1	35	16	24	7	14	19	3	6	0	1	1	0	0	0
135427	1	0	1	4	0	5	1	0	0	0	4	4	3	0	0	0	0	0	0	0	0	0	4	0	7	0	0	2	0	0	0	4	0	2	0	6	0	0	1	2	6	5	2	5	16	12	2	1	1
135426	7	3	1	13	3	3	6	3	2	1	3	2	1	7	1	0	0	0	4	0	0	0	0	0	1	0	3	0	3	9	1	0	0	6	2	14	2	0	3	0	0	0	0	0	6	8	2	0	2
44741	657	386	502	335	666	472	376	419	619	378	203	448	64	189	176	152	80	74	185	413	237	337	407	556	299	38	719	228	403	502	220	411	265	317	54	673	529	419	445	91	279	525	81	574	321	344	323	250	442
271582	19	50	27	9	2	53	15	4	17	43	68	73	193	9	221	87	318	3	17	16	2	3	22	44	87	1	22	1	2	11	5	8	7	4	8	1	14	76	27	10	40	26	49	9	23	27	111	190	115
77925	24	19	13	27	35	30	16	51	29	17	17	11	18	9	21	11	6	0	25	22	15	49	32	13	12	27	23	27	24	39	10	20	10	10	19	47	68	19	29	29	18	11	9	18	10	13	7	20	9
40667	4	3	16	5	12	0	44	5	27	5	15	2	2	23	2	1	2	2	10	6	9	39	3	2	6	19	13	12	7	22	1	0	2	11	7	25	7	3	23	2	16	4	3	8	25	8	9	1	2
4378740	0	0	0	0	0	0	0	0	0	0	0	0	0	0	0	0	0	0	0	0	0	0	0	0	0	0	0	0	0	0	0	0	0	0	0	0	0	0	0	0	0	0	0	0	0	0	0	0	0
135854	0	0	3	2	5	3	2	2	5	0	0	2	0	0	1	1	2	0	3	2	1	1	6	0	0	0	0	1	0	0	0	0	1	1	0	2	4	1	4	2	1	1	0	1	1	2	1	0	0
1108062	0	0	0	0	0	0	0	0	0	0	0	0	0	0	0	0	0	0	0	0	0	0	0	0	0	0	0	0	0	0	0	0	0	0	0	0	0	0	0	0	0	0	0	0	0	0	0	0	0
1934292	7	29	3	8	6	11	9	10	21	10	3	7	3	19	4	2	1	0	11	4	7	0	3	4	2	2	5	13	8	8	125	1	4	8	4	18	18	9	6	16	14	6	0	12	4	4	4	4	6
1934291	1	3	7	2	6	9	1	8	2	1	2	2	1	0	0	0	0	0	0	0	0	0	1	0	0	0	4	10	5	2	1	2	7	9	5	7	2	4	2	6	2	3	3	11	5	8	8	0	1
253105	6	2	1	2	1	4	0	2	2	2	2	0	0	1	0	8	0	0	3	0	2	2	1	9	6	1	2	2	3	4	0	13	1	0	4	0	5	2	1	0	6	7	3	4	0	0	3	0	0
580986	0	1	0	8	0	0	0	1	0	0	0	0	0	0	1	0	0	0	0	0	0	1	0	0	0	0	0	0	9	11	0	0	0	0	0	15	9	0	1	0	0	0	1	0	3	0	0	0	0
3505032	2	6	5	1	0	2	12	0	1	15	50	12	5	18	18	2	2	233	2	25	13	55	9	38	104	409	9	10	29	11	11	23	2	4	44	5	7	4	3	7	4	21	26	3	4	4	9	25	5
4475718	0	0	0	0	0	0	0	0	0	0	0	0	0	0	0	0	0	0	0	0	0	0	0	0	0	0	0	0	0	0	0	0	0	0	0	0	0	0	0	0	0	0	0	0	0	0	0	0	0
4402516	1	0	0	0	1	0	0	0	1	0	0	0	0	0	0	0	0	2	0	0	1	0	0	0	0	0	1	1	0	0	0	1	0	0	3	0	0	0	0	0	1	0	1	0	0	1	0	0	0
114594	25	34	14	18	0	69	33	39	34	60	68	57	48	22	184	362	94	1	275	3	40	19	207	248	189	3	27	107	0	51	142	19	25	71	127	1	79	31	75	204	96	44	122	12	0	0	20	12	26
322194	11	4	9	26	31	50	19	0	5	1	1	1	0	0	0	0	1	0	0	0	0	0	0	0	0	0	9	1	2	16	3	18	16	18	5	14	5	10	39	21	39	8	20	6	3	0	19	12	7
4315789	4	4	3	3	11	1	0	7	7	2	6	0	4	0	1	0	0	0	0	0	0	0	0	0	0	0	3	0	4	8	1	1	1	1	0	0	0	1	2	7	4	2	0	2	0	0	4	3	5
359445	1	7	2	8	8	4	2	1	1	0	0	1	8	0	2	0	3	0	0	0	0	0	1	0	6	0	1	8	10	2	1	0	3	5	0	5	1	2	3	3	5	0	2	3	2	1	0	2	2
143031	0	0	1	2	2	0	1	0	0	0	0	0	0	0	0	0	0	0	0	0	0	0	0	0	0	0	1	0	0	0	0	0	0	0	0	0	0	0	0	0	0	0	0	0	2	0	0	1	0
214857	17	11	9	19	6	19	6	17	14	5	9	4	5	0	1	0	0	1	0	0	0	0	0	0	4	0	3	21	5	5	5	4	7	7	2	19	8	12	12	12	4	9	18	10	16	14	22	15	16
561916	11	26	69	49	13	45	33	61	6	9	7	4	7	0	0	0	0	0	0	0	0	0	0	0	9	0	16	51	29	30	26	16	9	41	12	42	17	19	19	22	22	1	22	12	26	19	24	8	1
148562	0	0	0	0	0	0	0	0	0	0	0	0	0	0	0	0	0	5	0	1	0	0	1	0	0	1	2	0	0	0	0	1	1	0	1	2	0	0	0	0	0	0	7	1	0	0	0	0	0
589530	4	4	1	6	2	2	5	3	0	3	1	1	8	0	7	5	3	0	0	0	0	0	2	5	11	0	2	0	7	11	1	7	2	3	1	2	7	0	8	3	3	6	2	2	5	1	6	1	4
143625	40	38	45	50	65	65	52	35	31	17	9	12	1	0	0	0	0	0	0	0	1	4	0	0	2	0	55	27	19	32	14	29	11	83	10	36	51	25	40	39	70	44	62	51	19	15	31	18	12
2916971	63	58	98	35	77	71	123	36	110	135	134	86	83	69	61	101	70	27	71	174	42	149	61	64	112	195	91	90	35	52	81	94	161	130	26	32	65	62	104	153	52	115	115	69	74	74	76	72	70
2916972	17	11	16	8	11	2	36	26	3	3	18	1	1	9	10	28	4	4	41	21	9	17	38	20	8	41	10	12	7	4	12	15	14	4	2	30	15	3	17	5	22	14	4	12	10	16	18	8	21
268968	0	0	0	0	0	0	0	0	0	0	0	0	0	0	0	0	0	0	0	0	0	0	0	0	0	0	0	0	0	0	0	0	0	0	0	0	0	0	0	0	0	0	0	0	0	0	0	0	0
3182739	5	0	14	3	0	7	2	11	14	40	59	17	36	115	23	39	23	0	54	4	25	70	45	60	63	26	11	0	7	1	41	21	20	16	5	2	0	11	14	45	11	7	44	15	1	1	7	27	27
114644	0	0	0	0	0	0	0	0	0	0	0	0	0	0	0	0	0	0	0	0	0	0	0	0	0	0	0	0	0	0	0	0	1	0	0	0	0	0	0	0	0	0	0	0	0	0	0	0	0
309663	0	0	0	0	0	0	0	0	0	0	0	0	0	0	0	0	0	0	0	0	0	0	0	0	0	0	0	0	0	0	0	0	0	0	0	0	0	0	0	0	0	0	0	0	0	0	0	0	0
694410	0	0	0	0	0	1	0	0	0	0	0	0	0	0	0	0	0	0	0	0	0	0	0	0	0	0	0	0	0	0	0	0	0	0	0	1	0	0	0	0	0	0	0	0	0	0	0	0	0
77895	13	13	3	15	5	8	3	12	39	37	18	56	15	247	193	54	13	9	67	93	133	17	33	3	0	2	3	21	9	21	216	5	24	2	5	31	18	7	8	21	44	0	0	33	3	5	12	15	33
254888	0	0	0	0	0	0	0	0	0	0	0	0	0	0	0	0	0	1	0	0	0	52	0	2	11	73	0	0	0	0	0	0	0	0	4	0	1	0	0	0	0	1	0	0	0	0	0	0	0
4453998	0	0	0	0	0	0	0	0	0	0	0	0	0	0	0	0	0	0	0	0	0	0	0	0	0	0	0	0	0	0	0	0	0	0	150	0	0	0	0	1	0	0	0	0	0	0	0	0	0
2614101	100	129	139	154	236	130	140	106	138	175	294	113	47	98	12	66	67	6	12	71	98	203	64	153	34	120	155	237	226	261	27	249	219	209	69	296	238	182	223	217	294	179	201	130	181	149	137	128	84
135349	2	3	3	4	1	6	3	0	1	0	2	2	0	0	0	0	0	0	0	0	0	0	0	0	0	0	1	1	1	1	2	3	5	1	0	0	0	3	6	3	9	2	3	6	1	0	13	4	12
114804	23	26	43	14	11	26	36	36	44	34	22	20	23	15	14	7	1	2	27	6	31	3	12	37	14	1	26	19	20	26	30	8	27	22	18	14	23	53	61	58	23	13	47	24	35	42	68	43	50
114807	4	32	29	7	11	22	4	91	21	33	31	2	3	14	2	26	203	3	4	0	0	0	26	0	0	0	14	3	17	172	16	2	152	6	12	40	5	3	42	1	71	29	9	389	43	68	71	94	83
3134877	7	2	1	9	7	4	5	1	1	1	7	0	1	0	1	0	0	0	0	0	0	2	1	3	5	15	2	12	1	11	0	2	3	6	0	3	1	1	3	3	2	1	4	1	6	1	3	8	0
114668	12	10	11	4	6	14	7	5	8	3	15	3	2	3	6	8	6	0	1	6	24	7	9	18	9	45	17	2	13	13	0	8	2	9	5	21	4	2	1	0	1	30	2	24	26	31	11	11	17
143786	3	10	6	7	7	19	3	1	3	12	11	8	22	12	2	4	3	0	0	7	2	7	7	2	20	24	5	15	11	4	7	4	12	11	7	6	6	7	6	3	3	2	3	2	9	7	4	20	12
369022	8	5	6	2	5	21	5	1	4	2	0	3	1	1	1	0	0	0	0	0	0	0	1	0	0	0	6	5	0	1	2	5	2	5	0	0	1	12	8	3	20	6	18	2	0	1	19	19	4
3782399	8	11	4	6	5	13	7	4	3	4	18	4	19	10	15	6	3	43	4	0	5	14	14	5	56	12	7	7	8	7	3	2	5	17	6	4	2	5	14	13	11	5	6	5	6	1	5	9	4
3782394	0	0	0	0	0	0	0	0	0	0	0	0	0	0	0	0	0	0	0	0	0	0	0	0	0	0	0	0	0	0	0	0	0	0	0	0	0	0	0	1	0	0	0	0	1	2	0	0	0
135362	3	2	0	0	1	0	0	0	0	0	1	1	0	0	1	2	0	0	0	0	0	0	0	0	1	0	0	0	2	0	1	1	0	0	1	1	0	0	1	0	0	0	2	0	0	2	1	2	2
78281	10	20	3	11	7	25	2	7	6	17	29	62	3	83	36	20	23	33	25	90	128	67	36	198	55	385	2	1	21	40	10	28	24	1	7	8	26	5	13	2	2	4	4	49	27	27	13	30	27
849440	7	31	40	60	54	29	19	22	9	37	13	27	391	104	718	22	37	2	11	2	2	5	13	20	3	1	44	39	84	27	294	30	86	63	16	21	23	51	98	132	21	18	35	29	19	39	26	16	33
584020	0	0	0	0	0	0	0	0	0	0	0	0	0	0	3	0	0	0	0	0	0	0	0	0	0	0	0	0	0	0	2	0	0	0	0	0	0	0	0	0	0	0	0	0	0	0	0	0	0
681370	0	0	0	0	0	0	0	0	0	0	7	0	0	0	0	0	0	0	0	1	0	0	0	0	0	0	0	0	0	0	0	0	0	0	0	0	0	0	0	0	0	0	0	0	0	0	0	0	0
590995	13	7	5	4	16	12	4	8	4	5	0	1	3	1	1	1	0	0	0	0	0	3	0	1	2	0	7	12	6	8	12	7	2	2	1	7	5	7	6	14	5	6	12	9	11	12	11	8	8
114686	64	200	117	252	118	79	57	113	61	74	125	78	181	93	289	59	205	1	65	2	32	37	99	182	28	2	155	699	256	121	135	69	190	191	113	235	182	94	104	171	23	95	91	203	159	150	80	57	132
181719	0	0	0	0	0	0	0	0	0	0	0	0	0	0	0	0	0	0	0	0	0	0	0	0	0	0	0	0	0	0	0	0	0	0	0	0	0	0	0	0	0	0	0	0	0	0	0	0	0
128261	13	19	11	12	13	16	8	10	14	3	5	2	11	2	5	1	0	0	0	0	2	0	3	0	2	0	20	11	5	6	13	7	3	12	2	9	3	12	22	26	6	2	9	20	21	15	3	5	15
209845	7	6	10	4	4	2	10	0	3	2	3	1	1	0	0	0	0	0	0	0	0	0	0	0	0	0	1	0	0	1	0	3	0	0	0	9	0	4	3	2	3	2	1	2	6	3	7	12	5
552353	4	10	7	8	5	8	10	10	11	9	16	11	17	2	2	2	0	0	2	0	1	0	2	0	1	0	5	8	4	4	16	14	5	22	2	5	4	10	13	6	14	6	16	5	7	1	25	13	19
225088	0	0	0	0	0	0	0	0	0	0	0	0	0	0	0	0	0	0	0	0	0	0	0	0	0	0	0	0	0	0	0	0	0	0	0	0	0	0	0	0	0	1	0	0	0	0	0	0	0
96534	3	5	1	3	0	8	0	0	0	1	0	0	6	0	0	0	0	0	0	0	0	0	0	0	5	0	3	0	9	7	0	6	2	9	2	2	0	5	3	2	3	2	4	4	9	6	4	10	1
4449609	2	0	1	2	0	1	0	2	5	0	0	0	0	0	0	0	0	0	0	0	0	0	0	0	0	0	32	44	6	11	4	1	1	0	0	16	20	14	7	7	11	2	8	0	0	1	0	0	0
114843	3	7	0	1	2	7	3	1	2	3	11	3	2	2	0	1	2	0	3	1	3	13	3	2	7	18	5	6	5	2	1	3	2	7	2	3	6	1	3	2	0	1	1	1	7	7	3	3	2
100551	13	1	6	1	2	3	2	9	9	7	5	21	3	47	6	16	2	1	8	3	9	4	3	9	2	1	5	10	0	5	24	3	0	7	0	2	0	3	13	5	7	2	10	1	6	8	6	2	15
4336349	7	38	16	22	16	6	17	10	5	2	3	1	0	0	0	0	1	0	0	0	0	0	1	0	0	0	3	13	9	5	7	10	9	12	2	4	12	4	11	21	1	16	11	11	20	19	20	17	14
114514	6	3	11	2	1	4	1	3	3	58	59	29	23	69	122	60	50	4	28	5	1	2	37	0	65	56	1	0	0	5	15	25	13	4	6	0	4	13	13	10	17	14	26	25	1	5	20	28	17
114511	0	0	2	1	0	1	2	7	2	0	1	1	0	1	0	0	0	0	0	1	0	0	0	1	0	0	2	0	0	1	3	0	0	2	0	2	2	0	5	0	3	3	1	0	1	3	0	2	0
4401396	0	0	0	0	0	0	0	0	0	0	0	0	0	0	0	0	0	0	0	0	0	0	0	0	0	0	0	0	0	1	0	0	0	0	0	0	0	0	0	0	0	0	0	0	0	0	0	0	0
4449458	0	0	1	0	0	0	0	0	0	2	2	109	11	18	49	3	0	40	2	0	0	0	0	0	1	0	0	0	0	0	0	0	0	0	0	0	0	0	0	0	0	3	1	10	0	0	0	4	0
203713	0	0	0	0	0	0	0	0	0	0	12	5	0	0	0	0	0	0	0	5	0	0	0	0	0	0	0	0	0	0	0	0	0	0	0	0	0	0	0	0	0	0	0	0	0	0	1	2	0
851733	0	0	0	0	0	0	0	0	0	0	0	0	0	0	0	0	0	0	0	0	0	0	0	0	0	0	0	0	0	0	0	0	0	0	0	0	0	0	0	0	0	0	0	0	0	0	0	0	0
143523	90	9	24	23	85	16	5	30	90	135	113	171	89	30	29	47	98	62	44	133	180	185	124	319	136	395	29	21	93	63	19	97	42	42	15	64	76	41	22	19	7	80	19	71	32	49	11	57	195
114725	0	0	27	0	17	0	0	0	0	35	2	58	74	54	97	30	3	395	107	98	158	5	103	96	21	0	1	0	25	25	76	0	0	0	11	1	6	0	0	0	0	1	1	19	30	43	16	2	0
578447	3	5	1	2	1	13	0	0	1	3	6	5	4	0	0	0	0	0	0	0	0	0	0	0	4	0	0	9	2	4	0	8	2	10	2	0	2	5	6	4	4	0	11	9	1	1	1	6	4
698169	19	43	14	18	10	12	28	48	45	14	31	21	18	14	23	30	44	2	6	3	38	9	16	22	9	4	20	79	29	38	9	8	34	31	39	24	38	51	62	77	14	16	50	17	62	52	34	34	33
4384016	0	0	0	0	0	0	0	0	0	0	1	0	0	0	0	0	0	0	0	0	0	0	0	0	0	0	0	0	0	0	0	0	0	0	0	0	0	0	0	0	0	0	0	0	0	0	0	0	0
289938	2	4	4	4	2	4	2	10	6	0	0	0	0	0	0	0	0	0	1	0	0	0	0	0	0	0	0	2	8	5	2	0	2	2	0	0	2	1	6	17	0	0	4	6	12	17	1	0	1
114538	19	9	36	10	5	20	33	6	7	37	11	43	218	58	242	226	375	49	87	139	33	18	94	20	15	102	11	6	5	10	25	6	8	106	16	2	11	29	9	84	14	4	1	1	7	8	4	1	4
114539	77	77	80	18	66	109	96	107	120	285	477	275	1040	576	323	349	46	2	209	57	153	37	189	139	314	0	102	41	93	39	112	222	161	96	69	30	31	53	126	191	262	114	327	76	17	16	268	226	87
114530	32	90	70	83	64	72	40	134	86	152	113	102	74	326	160	162	71	17	189	190	151	37	136	108	57	85	42	60	62	57	157	68	47	79	37	35	109	32	57	58	66	45	31	93	51	77	87	48	147
2685349	24	20	16	30	27	27	12	19	23	0	0	0	0	0	0	0	0	0	0	0	0	0	0	0	0	0	12	30	12	14	7	19	17	16	0	20	17	12	6	31	2	20	30	23	31	54	49	61	56
835900	0	0	0	0	0	0	0	0	0	0	0	0	0	0	0	0	0	0	0	0	0	0	0	0	0	0	0	0	0	0	0	0	0	0	0	0	0	0	0	0	0	0	0	0	0	0	0	0	0
522927	0	1	3	7	2	4	4	0	0	2	1	0	4	1	0	0	0	0	0	0	0	2	2	1	0	0	1	0	0	0	2	0	0	1	2	2	1	1	1	6	1	0	2	4	3	1	0	1	1
3367775	8	150	87	55	45	14	42	16	63	167	449	312	18	10	193	223	6	93	413	364	577	1123	150	91	522	489	47	13	39	50	53	119	40	20	10	48	214	34	29	55	83	199	16	28	12	16	83	44	125
3367776	84	50	123	47	75	43	65	63	73	55	197	101	4	0	20	36	118	131	40	140	150	200	76	266	225	234	76	21	90	61	43	60	105	50	67	80	83	86	84	48	73	105	58	63	47	86	97	35	61
3367773	6	2	10	9	9	4	6	8	12	5	7	10	2	0	2	2	0	1	0	7	0	2	5	1	1	0	1	0	3	6	12	10	4	2	6	8	6	3	16	9	15	4	3	11	0	1	6	4	8
77811	1	2	2	0	3	0	0	1	2	0	0	0	0	0	0	1	0	0	0	0	0	1	1	0	0	0	1	0	1	0	1	0	1	1	0	3	5	2	1	0	1	0	0	3	0	2	0	0	1
77674	4	1	2	20	4	19	2	0	2	0	1	3	1	1	1	0	0	1	4	28	0	0	0	1	1	0	10	27	6	3	29	2	3	21	0	5	5	10	3	12	4	3	10	2	3	5	0	5	2
732343	0	1	1	2	4	0	0	7	1	1	0	1	0	0	0	2	0	0	1	2	2	0	0	4	0	3	2	0	2	1	2	5	1	5	0	1	0	0	1	1	0	3	1	1	3	6	2	3	6
78222	0	8	6	3	9	0	6	3	5	3	0	0	1	11	21	12	2	2	4	9	13	2	7	0	0	0	5	0	6	4	9	9	10	9	0	0	6	3	5	1	0	10	11	4	4	2	7	4	7
142317	13	34	27	18	19	26	12	12	4	29	26	10	6	13	6	7	2	0	7	3	0	4	10	5	7	0	10	29	20	14	65	15	12	15	8	25	4	20	14	21	22	8	19	27	17	22	32	42	25
2212505	0	0	0	0	0	0	0	0	0	0	0	0	0	0	0	0	0	0	0	0	0	0	0	0	0	0	0	0	0	0	0	0	0	0	0	0	0	0	0	0	0	0	0	0	0	0	0	0	0
114550	0	0	0	0	0	0	0	0	0	0	0	0	0	0	0	0	0	0	0	0	0	0	0	0	0	0	0	0	0	0	0	0	0	0	0	0	0	0	0	0	0	0	0	0	0	0	0	0	0
4099	75	82	39	82	79	61	50	76	63	27	3	14	2	34	13	21	7	3	27	45	59	17	50	23	10	2	46	32	14	72	17	18	30	44	3	92	83	55	67	6	64	22	19	33	69	41	12	26	28
77955	6	4	5	24	3	13	2	7	9	0	0	0	0	0	0	0	0	0	0	0	0	0	0	1	0	0	6	2	0	17	1	3	4	0	0	16	13	5	10	14	29	5	3	7	6	18	9	11	2
261350	0	0	0	0	0	0	0	0	0	0	0	0	0	1	0	0	0	0	0	0	0	0	0	0	0	0	0	0	0	0	0	0	0	0	0	0	0	0	0	0	0	0	0	0	0	0	0	0	0
246494	0	0	0	0	0	0	0	0	0	1	0	0	0	0	0	0	0	4	0	0	0	0	0	0	0	2	1	1	0	0	0	0	0	1	1	0	0	0	0	0	0	0	7	0	0	1	0	0	0
147370	18	19	22	13	8	9	24	15	23	13	8	4	17	6	5	2	2	0	3	5	3	3	3	12	0	0	16	8	16	12	19	18	21	25	10	10	13	21	15	35	17	8	13	22	21	39	19	36	12
114798	2	10	7	2	9	6	7	11	2	4	1	4	3	2	5	1	0	2	0	0	1	0	2	0	0	4	6	12	12	8	33	4	1	1	2	6	6	0	4	28	1	0	5	0	22	17	0	2	2
4473411	4	5	0	0	1	12	0	0	0	0	1	2	9	3	1	3	2	0	0	41	5	3	11	2	4	2	2	0	6	19	197	9	0	3	1	3	22	23	3	26	14	3	1	7	9	8	0	0	18
4457829	0	0	0	0	0	0	0	0	0	0	0	0	0	0	0	0	0	0	0	0	0	2	0	0	0	0	0	0	0	0	0	0	0	0	0	0	0	0	0	0	0	0	0	0	0	0	0	0	0
77997	13	10	6	15	19	37	6	13	5	13	19	13	1	3	2	3	0	1	4	2	2	2	1	0	1	0	6	0	14	16	14	60	11	19	10	19	5	21	8	7	13	5	9	25	23	16	12	12	23
584176	0	0	0	0	0	0	0	0	0	0	0	0	0	0	0	0	0	0	0	0	0	0	0	0	0	0	0	0	0	0	0	0	0	0	0	0	0	0	0	1	0	0	0	0	0	0	0	0	0
576499	18	14	20	54	40	56	40	21	12	0	5	1	1	0	1	0	0	0	0	0	0	0	1	0	0	0	22	20	19	9	4	28	25	25	5	19	8	18	25	30	36	14	42	20	27	14	19	27	7
1679571	2	0	0	2	0	0	2	0	0	0	0	0	0	0	0	0	0	0	0	0	0	0	0	0	0	0	0	0	0	0	1	1	0	0	0	1	0	1	0	0	0	0	0	0	0	0	0	0	1
135268	2	8	11	8	10	22	15	20	17	4	6	12	10	8	13	6	8	0	11	9	5	0	0	6	2	1	9	24	9	4	10	15	8	32	9	3	8	13	7	19	8	11	3	3	3	4	5	3	9
578230	4	12	7	15	6	13	5	8	7	2	5	2	1	0	1	0	1	0	0	0	0	0	0	0	0	1	16	11	4	14	7	6	5	14	3	5	14	2	9	11	7	3	9	13	27	16	7	4	3
260397	0	0	0	0	0	0	0	0	0	0	0	0	0	0	0	0	0	0	0	0	0	0	0	0	0	0	0	0	0	0	0	0	0	0	0	0	0	0	0	0	0	0	0	0	0	0	0	0	0
143938	2	4	6	6	4	1	6	6	1	2	1	2	0	1	0	4	0	0	0	1	3	3	0	0	1	0	4	2	10	8	8	6	4	4	1	3	2	1	7	1	2	3	2	3	4	5	2	1	1
142183	2	1	4	1	4	1	1	4	0	0	0	0	0	0	0	0	0	0	0	0	0	0	0	0	0	0	1	2	1	0	0	4	3	2	1	2	4	0	0	3	3	3	3	9	1	2	4	8	1
223897	0	1	0	0	0	0	0	0	0	1	1	14	4	4	9	9	1	7	0	0	0	0	1	0	0	0	0	0	0	0	0	1	0	0	4	0	0	0	0	0	0	0	0	0	0	0	0	3	0
4401194	114	99	163	77	42	71	140	83	90	72	48	36	121	117	83	90	104	3	47	13	64	79	85	130	78	184	53	74	44	52	142	77	81	48	18	44	63	66	100	328	50	96	135	73	90	98	160	151	104
4449525	0	0	0	0	0	0	0	0	0	0	0	0	0	0	0	0	0	0	0	0	0	0	0	0	0	0	0	0	0	0	0	0	0	0	1	0	0	0	0	0	0	0	0	0	0	0	0	0	0
185550	0	0	0	0	0	0	0	0	0	0	0	0	0	0	0	0	0	0	0	0	0	0	0	0	0	0	0	0	0	0	0	0	0	0	0	0	0	0	0	0	0	0	0	0	0	0	0	0	0
78084	23	13	48	6	29	43	26	17	7	100	99	163	24	39	76	57	75	0	24	17	1	9	40	26	31	10	36	32	71	20	17	33	53	58	26	15	25	18	15	36	30	31	39	16	26	26	24	37	30
135736	20	76	47	39	70	33	68	48	23	16	19	9	13	11	11	8	26	0	21	17	15	30	14	35	8	7	74	180	75	58	39	24	46	93	24	82	34	49	73	52	36	5	66	34	80	61	11	28	25
135738	3	23	22	7	13	1	0	4	1	3	5	3	4	1	3	9	66	0	13	6	3	15	2	12	3	0	4	34	24	14	3	6	17	5	3	25	6	4	12	9	1	2	4	2	17	14	0	5	4
541074	34	73	44	206	129	45	42	76	47	22	21	22	123	68	44	58	44	4	23	9	30	12	23	32	6	3	33	254	195	88	45	47	67	43	27	205	17	50	31	144	32	10	62	80	168	192	27	22	41
4440945	44	95	76	145	36	59	51	79	69	52	13	44	28	75	83	77	2	8	30	65	129	67	55	47	13	21	86	30	72	73	69	52	75	48	5	81	132	47	41	17	45	56	39	105	103	112	116	182	164
138	7	7	9	12	3	22	19	6	0	55	7	22	218	188	292	7	5	0	2	5	1	0	7	14	4	3	9	3	22	8	126	25	23	37	4	3	4	37	22	53	22	3	36	6	4	1	28	7	13
141886	63	99	64	150	119	93	102	127	69	4	23	5	26	7	17	9	22	0	12	298	15	116	11	15	30	8	113	236	130	363	111	84	127	155	32	366	194	96	83	732	194	117	269	38	344	180	8	67	21
3782390	1	0	2	0	2	0	0	1	0	19	16	31	22	27	55	82	56	1	44	105	19	84	123	129	170	82	0	0	1	0	3	6	3	1	1	2	1	2	1	2	4	6	1	6	1	2	13	16	18
557974	0	0	0	0	0	0	0	0	0	0	0	0	0	0	0	0	0	0	0	0	0	0	0	0	0	0	0	0	0	0	0	0	0	0	0	0	0	0	0	0	0	0	0	0	0	0	0	0	0
3994829	0	16	24	0	0	0	1	0	0	2	49	0	65	2	2	15	0	54	6	58	1	16	7	11	6	0	9	0	0	1	0	2	53	3	0	0	4	1	1	1	0	0	12	5	0	0	1	4	4
4156015	0	0	0	0	0	0	0	0	0	0	1	0	0	0	0	0	0	0	0	0	0	0	0	0	0	0	0	0	0	0	0	0	0	0	0	0	0	0	0	0	0	0	0	0	0	0	0	0	0
3942348	1	1	2	0	0	0	1	0	0	0	0	10	0	1	0	0	1	0	1	1	0	0	0	5	0	0	0	0	0	0	0	0	0	0	1	0	0	0	4	3	0	0	1	0	0	0	0	0	5
214919	0	0	0	0	0	0	0	0	0	0	2	1	0	0	0	0	0	0	0	0	0	0	0	0	0	0	0	0	0	0	0	0	0	0	0	0	0	0	0	0	0	0	0	0	0	0	0	0	0
201026	0	0	2	4	1	1	0	5	1	7	8	3	24	2	25	6	17	2	3	5	0	7	17	19	18	6	0	0	1	3	2	5	8	0	3	0	2	8	2	1	1	1	11	6	7	4	3	16	8
77778	32	19	8	28	33	25	39	12	20	20	7	13	8	26	15	9	8	2	27	23	18	25	22	4	3	5	26	12	18	31	34	33	35	16	3	35	46	28	15	6	32	10	16	18	32	23	11	6	14
77774	9	16	22	15	15	16	5	18	6	30	37	31	22	4	31	9	5	4	31	3	1	15	27	17	27	11	9	26	37	11	3	22	25	13	15	10	14	16	1	23	4	27	33	25	6	18	5	21	7
143974	7	2	8	2	5	0	5	8	8	4	1	0	2	4	0	0	2	0	2	10	5	6	0	14	0	3	1	1	0	15	3	3	5	2	2	4	8	2	4	1	10	4	0	6	7	12	6	12	2
143978	32	49	53	63	61	44	43	70	43	18	42	39	8	21	11	9	37	7	23	55	56	107	22	41	19	67	60	58	54	81	18	52	33	47	49	74	59	64	94	50	53	31	56	35	75	77	37	22	20
3488180	1	10	8	12	10	22	3	9	5	3	11	1	7	6	5	5	0	4	1	4	3	0	2	6	10	0	3	3	24	0	2	6	11	11	3	6	0	12	15	15	12	7	14	12	12	19	14	24	7
135739	49	21	87	11	18	94	23	19	56	565	131	231	293	171	148	110	3	1	12	4	1	0	27	2	40	0	27	4	18	14	40	307	189	65	37	5	27	124	81	171	84	169	278	55	3	9	194	85	104
149915	7	1	3	7	9	6	1	7	1	14	39	16	5	4	7	9	20	10	3	18	0	18	23	3	0	13	1	4	3	3	6	14	7	11	3	0	0	4	7	14	7	8	21	21	4	7	14	13	8
4428313	0	0	0	0	0	0	0	0	0	4	34	5	0	2	1	0	0	0	0	1	0	0	0	0	0	0	0	0	0	0	0	0	0	0	0	0	0	0	0	0	0	0	0	0	0	0	1	4	0
[truncated: 121 more columns]
