# Supplementary material for: Low-abundant bacteria drive compositional changes in the gut microbiota after dietary alteration
Source: Microbiome. 2018 May 10;6:86. doi: 10.1186/s40168-018-0469-5 (PMC5944116; doi:10.1186/s40168-018-0469-5)
Supplement: Supplementary file 3 — Complete taxonomy table. Rarified (18,000 sequences) taxonomy table used in this study. (XLSX 219 kb) [file 40168_2018_469_MOESM3_ESM.xlsx]

## Sheet: All
domain	phylum	class	order	0.B	0.C	0.D	0.G	0.H	0.I	0.J	0.K	0.L	ST.1.A	ST.1.B	ST.2.B	ST.2.E	ST.3.A	ST.3.C	ST.3.D	ST.7.A	ST.14.B	ST.14.C	ST.14.D	ST.21.E	C.1.C	C.1.D	C.2.B	C.2.C	C.2.E	C.3.B	C.3.C	C.3.E	C.7.C	C.14.A	C.14.B	C.14.C	C.21.A	C.21.B	C.21.E	C.28.A	C.28.B	C.28.C	C.35.A	C.35.D	C.35.E	C.42.A	C.42.C	C.49.A	C.49.D
Archaea	Euryarchaeota	Methanomicrobia	Methanomicrobiales	0.001	0.002	0.0036	0.0052	0.004	0.0032	0.002	0.002	0.001	0.0084	0.0038	0.0066	0.0034	0.004	0.001	0.0054	0.0064	0.0022	0.002	0.009	0.0002	0.0042	0.0026	0.0042	0.0022	0.0296	0.0024	0.009	0.0046	0.0012	0.0042	0.0012	0.0028	0.0332	0.016	0.0606	0.0016	0.0032	0.0002	0.0012	0.001	0.0002	0.0012	0.0008	0.001	0.001
Archaea	Euryarchaeota	Thermoplasmata	E2	0	0.0002	0	0	0.0004	0.0002	0	0	0	0.0006	0	0.0002	0	0	0	0.0024	0	0	0	0	0	0	0.0006	0.0014	0.0004	0	0.0002	0	0	0.0002	0	0.0002	0	0.0002	0	0	0.0002	0	0	0	0	0	0	0	0.0008	0.0002
Bacteria	Actinobacteria	Actinobacteria	Actinomycetales	0.0112	0.004	0.007	0.0046	0.0032	0.005	0.0052	0.0076	0.0056	0.004	0.0044	0.0096	0.0066	0.0008	0.0012	0.0038	0.0032	0.0182	0.0158	0.0022	0	0.0074	0.0022	0.003	0.0036	0.0138	0.0032	0.0034	0.008	0.0006	0.0138	0.0052	0.0112	0.0082	0.0086	0.0096	0.005	0.0014	0.0064	0.0026	0.002	0.0026	0	0.0054	0.0008	0.0034
Bacteria	Actinobacteria	Actinobacteria	Bifidobacteriales	0	0	0	0	0	0	0	0	0	0	0	0	0	0	0.0002	0	0	0.0022	0.0002	0	0	0	0	0	0	0	0	0	0	0	0	0.0004	0	0	0	0	0	0	0	0	0	0	0	0	0	0
Bacteria	Actinobacteria	Coriobacteriia	Coriobacteriales	0.0064	0.0102	0.0078	0.019	0.014	0.0084	0.0098	0.0098	0.0056	0.0094	0.0058	0.0228	0.0154	0.0044	0.003	0.0054	0.011	0.01	0.014	0.009	0.0026	0.0062	0.0216	0.0206	0.0084	0.0056	0.0054	0.005	0.0072	0.0022	0.0048	0.0056	0.0028	0.0152	0.006	0.0038	0.0048	0.0032	0.0002	0.0008	0.0008	0.0014	0.0008	0.0022	0.0022	0.0006
Bacteria	Bacteroidetes	Bacteroidia	Bacteroidales	0.1036	0.2016	0.1794	0.1264	0.0832	0.1314	0.17	0.1284	0.0896	0.1212	0.1732	0.1582	0.1794	0.3496	0.2824	0.2192	0.3018	0.3912	0.4394	0.5088	0.2684	0.1002	0.1548	0.097	0.086	0.2146	0.23	0.1982	0.157	0.0644	0.1948	0.2202	0.1364	0.358	0.2824	0.273	0.3246	0.3582	0.0314	0.2548	0.0778	0.147	0.115	0.2206	0.124	0.2182
Bacteria	Bacteroidetes	Flavobacteriia	Flavobacteriales	0.0002	0	0	0	0	0.0004	0.0002	0	0	0.0002	0	0.0016	0.002	0.001	0.0008	0.001	0.099	0.032	0.0118	0.0188	0.0642	0.0002	0.0004	0.0004	0.0008	0	0.0044	0.0042	0.0068	0.006	0.0008	0.0018	0.0074	0.0052	0.0058	0.0042	0.005	0.001	0.0048	0.0018	0.0006	0.002	0.001	0.0024	0.0002	0
Bacteria	Bacteroidetes	Saprospirae	Saprospirales	0	0	0	0	0	0	0	0	0	0	0	0	0	0	0	0	0.0008	0	0	0	0	0	0	0	0	0	0	0	0	0.0002	0	0	0	0	0	0	0	0	0	0	0	0	0	0	0	0
Bacteria	Bacteroidetes	Sphingobacteriia	Sphingobacteriales	0	0	0	0	0	0	0	0	0	0	0	0	0	0	0	0	0.001	0.0134	0.0044	0.0042	0.004	0	0	0	0	0	0	0	0	0	0.0006	0.0006	0.001	0.0042	0.0016	0.0016	0.0014	0.001	0.001	0.0008	0	0	0.0004	0.0002	0	0.0002
Bacteria	Deferribacteres	Deferribacteres	Deferribacterales	0	0	0.0002	0	0	0.0004	0.0006	0.0004	0.0002	0.0002	0	0.0002	0	0.0006	0	0.0012	0	0	0.0002	0.0002	0	0	0.0006	0	0.0002	0	0.0002	0	0	0.0002	0.0004	0	0	0	0	0	0.0002	0.0002	0	0	0	0.0002	0	0	0.0002	0
Bacteria	Elusimicrobia	Elusimicrobia	Elusimicrobiales	0.0002	0.0008	0.0018	0.0006	0.0012	0.002	0.0012	0.0006	0.0012	0.0012	0.0032	0.0028	0.0024	0.007	0	0.0034	0.0042	0.0046	0.0062	0.004	0	0.0006	0.0002	0.0002	0.001	0.008	0.0034	0.0012	0.002	0.0004	0.004	0.0004	0.0014	0.001	0.0032	0.0012	0.0012	0.0002	0	0	0	0	0	0.0022	0.0002	0.0006
Bacteria	Elusimicrobia	Endomicrobia	Endomicrobiales	0.1362	0.1422	0.0964	0.116	0.0668	0.0864	0.1248	0.1608	0.111	0.0862	0.0804	0.0476	0.0536	0.1156	0.057	0.0688	0.0196	0.0156	0.0326	0.0134	0.0042	0.103	0.1378	0.1116	0.1132	0.1394	0.0992	0.126	0.087	0.0664	0.1968	0.2148	0.1218	0.146	0.1704	0.1486	0.1494	0.1764	0.4288	0.1518	0.244	0.2088	0.1378	0.1676	0.1982	0.142
Bacteria	Fibrobacteres	TG3	Other	0	0	0	0	0	0	0	0	0	0	0	0	0	0	0	0	0	0	0	0	0	0	0	0	0	0	0	0	0	0	0	0	0	0	0	0	0	0	0	0	0	0	0	0	0	0
Bacteria	Firmicutes	Bacilli	Other	0.0008	0.0006	0.0004	0.001	0	0	0.0002	0.001	0.0002	0	0.0002	0.001	0.0018	0.0006	0	0	0.0038	0.0056	0.0008	0.0016	0.0036	0	0.0002	0.0002	0	0.001	0	0	0.0004	0.0004	0	0	0.0016	0	0.0002	0	0.0002	0	0	0	0	0	0	0	0	0
Bacteria	Firmicutes	Bacilli	Lactobacillales	0.0064	0.0054	0.0048	0.009	0.0036	0.0112	0.0034	0.006	0.003	0.022	0.04	0.0102	0.0076	0.005	0.003	0.003	0.0152	0.0216	0.011	0.025	0.0972	0.007	0.0018	0.0066	0.007	0.0302	0.0122	0.0138	0.0234	0.0048	0.0398	0.0142	0.0468	0.0446	0.026	0.0354	0.0488	0.0408	0.1508	0.0238	0.0182	0.0208	0.0152	0.02	0.0142	0.0038
Bacteria	Firmicutes	Bacilli	Turicibacterales	0	0	0	0	0	0	0	0	0	0	0	0	0	0	0	0	0	0.0016	0.0002	0.0002	0	0	0	0	0	0	0	0	0	0	0	0	0	0	0	0	0	0	0	0	0	0	0	0	0	0
Bacteria	Firmicutes	Clostridia	Clostridiales	0.1088	0.1294	0.1494	0.1288	0.1152	0.1808	0.1024	0.114	0.103	0.1812	0.169	0.1974	0.1758	0.1144	0.3104	0.08	0.1762	0.1258	0.0792	0.1376	0.1122	0.1154	0.1764	0.1116	0.1288	0.141	0.0994	0.1232	0.1768	0.0476	0.0936	0.1048	0.0998	0.1084	0.043	0.092	0.0868	0.1082	0.0622	0.0848	0.072	0.0378	0.0322	0.0726	0.0944	0.0676
Bacteria	Firmicutes	Erysipelotrichi	Erysipelotrichales	0.0012	0.0002	0.0006	0.0006	0	0	0.0006	0.0008	0.0004	0	0.0002	0	0.0004	0.0002	0.0002	0	0.0002	0.0004	0.001	0.0008	0.0002	0.0004	0.0004	0.0002	0.0004	0.0006	0	0	0.0006	0	0.0002	0.0004	0.0014	0.0004	0.0022	0.0002	0.0004	0	0.0002	0.0004	0	0.0006	0.0002	0.0004	0.0004	0
Bacteria	Fusobacteria	Fusobacteriia	Fusobacteriales	0.0002	0.0006	0.0006	0.0002	0.0008	0.0048	0.0008	0.0024	0.0004	0.0022	0.0032	0.0008	0.0036	0.0014	0.0002	0.0004	0.0048	0.0052	0.0012	0.0018	0.0026	0	0.0002	0.0028	0.003	0.0166	0.0018	0.0008	0.003	0.0014	0.0032	0.021	0.006	0.0128	0.0096	0.0132	0.0024	0.0034	0	0.0362	0	0.0006	0.0036	0.014	0.0006	0.0206
Bacteria	Planctomycetes	Other	Other	0	0.0006	0.0002	0	0.0004	0.0004	0.001	0	0.0004	0.0002	0.0012	0.0002	0.0006	0.0002	0.0002	0.0002	0.0004	0.0006	0	0.0004	0	0.0002	0.0014	0.0004	0.0002	0	0.0004	0.0004	0.0006	0.0002	0.0006	0.0008	0	0.0006	0.0004	0.0002	0.0014	0	0	0.001	0.0004	0	0.0004	0.0018	0.0002	0.004
Bacteria	Planctomycetes	HA49	PeHg47	0	0	0	0	0	0	0	0	0.0002	0	0	0	0	0	0	0	0	0	0	0	0	0	0	0	0	0	0	0	0	0	0	0	0	0	0	0	0	0	0	0	0	0	0	0	0	0
Bacteria	Planctomycetes	Planctomycetia	Pirellulales	0.0008	0.003	0.001	0.0016	0.001	0.0014	0.001	0.003	0.0008	0.0016	0.0032	0.0028	0.0024	0.001	0.0002	0.0008	0.003	0.0024	0.002	0.0002	0	0.0002	0.0026	0.0016	0.0016	0.0028	0.0008	0.0014	0.0006	0.0006	0.002	0.001	0.001	0.0138	0.0052	0.01	0.0018	0.0046	0.0012	0.0014	0.002	0.0002	0.0012	0.006	0.0044	0.0072
Bacteria	Proteobacteria	Alphaproteobacteria	Other	0.0008	0.0004	0.0002	0.0006	0	0.0004	0.0008	0.0002	0	0.0008	0.0002	0.0002	0.0002	0.0012	0.0002	0.0004	0.0002	0.0002	0	0	0	0.0002	0.0006	0.0002	0	0.0006	0.0008	0.0008	0.0002	0	0.0002	0.0002	0	0.0004	0.001	0.0004	0.0004	0.0002	0	0.0004	0	0	0.0002	0.0002	0.0002	0
Bacteria	Proteobacteria	Alphaproteobacteria	Caulobacterales	0	0	0	0	0	0	0	0	0	0	0	0	0	0	0	0	0.0052	0	0	0	0	0	0	0	0	0	0	0	0	0	0	0	0	0	0	0	0	0	0	0	0	0	0.0008	0	0.0002	0.0012
Bacteria	Proteobacteria	Alphaproteobacteria	RF32	0.0006	0.0006	0.001	0.0002	0.0006	0.0026	0.0008	0.0012	0	0	0	0.0002	0.0008	0.0006	0.0008	0.0012	0.0006	0.0006	0.0012	0.0006	0	0.0008	0.0016	0.0002	0.0008	0	0.0006	0.0008	0	0.0004	0.0024	0.0006	0.0004	0.001	0.0012	0.0002	0.0004	0.0006	0	0.0002	0	0.0004	0.001	0.0008	0.0006	0.0008
Bacteria	Proteobacteria	Alphaproteobacteria	Rhizobiales	0.0002	0.0002	0	0.0002	0	0.0002	0	0	0.0002	0.0008	0.001	0.0018	0.001	0.0014	0	0.0004	0.0002	0	0	0	0.0002	0.0008	0.0016	0.001	0.0016	0.0006	0.0008	0.0002	0	0	0	0	0	0	0	0	0	0	0	0	0	0	0	0.0002	0	0
Bacteria	Proteobacteria	Alphaproteobacteria	Rhodospirillales	0	0.0016	0.003	0.0012	0	0.0006	0.0016	0	0.0004	0.0002	0.0028	0.002	0.0002	0.0014	0.0662	0.0024	0.0004	0.0168	0.001	0.0124	0.0012	0.0004	0.0004	0.0008	0.0004	0.0052	0.0002	0	0	0.0016	0.0008	0.001	0.0018	0.001	0.0004	0.0026	0.002	0.0006	0.0002	0.001	0.0002	0.003	0.0028	0.0018	0.0028	0.0032
Bacteria	Proteobacteria	Alphaproteobacteria	Rickettsiales	0.0062	0.0074	0.0072	0.0104	0.0096	0.0116	0.0096	0.0186	0.0136	0.0084	0.0052	0.0084	0.012	0.0196	0.003	0.009	0.003	0.006	0.0056	0.0024	0.0002	0.0112	0.0164	0.0136	0.0066	0.013	0.0102	0.0118	0.0154	0.0026	0.0118	0.006	0.0102	0.0028	0.0098	0.009	0.0066	0.0038	0.002	0.0022	0.0078	0.008	0.0042	0.005	0.0056	0.0054
Bacteria	Proteobacteria	Alphaproteobacteria	Sphingomonadales	0	0	0	0	0	0.0002	0	0	0.0002	0.0012	0.0006	0.0008	0.001	0.0002	0	0.0002	0	0	0	0	0	0.0016	0.0022	0.0004	0.0006	0	0	0	0	0	0	0	0	0	0	0	0	0	0	0	0	0	0	0	0	0
Bacteria	Proteobacteria	Betaproteobacteria	Burkholderiales	0.0002	0.0014	0.0002	0.001	0.0004	0.0024	0.001	0.0006	0.0002	0.0004	0.001	0.0014	0.0014	0.002	0.005	0.0016	0.0362	0.023	0.0136	0.0144	0.066	0.0004	0.0012	0.001	0.001	0.0002	0.001	0.0012	0.0008	0.0332	0.001	0.0042	0.0198	0.002	0.004	0.0012	0.0014	0.0006	0.0038	0.001	0.0002	0.0002	0.0068	0.0004	0.001	0.0074
Bacteria	Proteobacteria	Betaproteobacteria	Methylophilales	0	0	0	0	0	0	0	0	0	0	0	0	0	0	0.0176	0	0	0	0	0	0	0	0	0	0	0	0	0	0	0	0	0	0	0	0	0	0	0	0	0	0	0	0	0	0	0
Bacteria	Proteobacteria	Betaproteobacteria	Neisseriales	0.0002	0.0006	0	0	0.0004	0.0002	0	0	0	0.001	0	0	0.0016	0.0008	0	0.0004	0	0.0002	0.0002	0	0	0	0	0	0.0008	0.0098	0.0006	0	0.0004	0.6002	0	0	0	0.0004	0.0004	0	0	0	0	0	0.0042	0.0002	0.0002	0	0	0
Bacteria	Proteobacteria	Betaproteobacteria	Procabacteriales	0	0	0	0	0	0	0	0	0	0	0	0	0	0	0	0	0	0	0	0	0	0	0	0	0	0	0	0	0	0	0	0	0	0	0	0	0	0	0	0	0	0	0	0	0	0
Bacteria	Proteobacteria	Betaproteobacteria	Rhodocyclales	0.0068	0.0124	0.0084	0.0144	0.0116	0.0116	0.0154	0.0098	0.006	0.0084	0.015	0.0234	0.0198	0.0086	0.0192	0.0122	0.0064	0.0056	0.0152	0.015	0	0.0116	0.02	0.0122	0.026	0.0116	0.0078	0.0122	0.0156	0.0054	0.0034	0.0038	0.0036	0.0072	0.0018	0.0032	0.004	0.004	0.0002	0.0026	0.021	0.004	0.0094	0.0034	0.0022	0.0054
Bacteria	Proteobacteria	Deltaproteobacteria	Desulfarculales	0	0.001	0.0014	0	0.0004	0.0014	0.0014	0.0006	0.0004	0.0002	0.0014	0.0024	0.001	0.0004	0.0004	0.0004	0.0008	0.0004	0.0006	0.0008	0	0.0002	0.0008	0.0002	0.0006	0.0004	0.0002	0.0004	0.001	0.0002	0	0.0026	0.0002	0.0026	0.0024	0.0014	0.001	0	0.0004	0	0.0004	0.0002	0.0012	0.0008	0.0008	0.0028
Bacteria	Proteobacteria	Deltaproteobacteria	Desulfovibrionales	0.009	0.011	0.012	0.029	0.0182	0.0158	0.014	0.0172	0.0176	0.0134	0.0126	0.0154	0.0184	0.0176	0.0126	0.0594	0.0198	0.0364	0.0404	0.057	0.0142	0.0118	0.028	0.039	0.042	0.0154	0.0168	0.0266	0.0226	0.01	0.012	0.0162	0.0126	0.023	0.0186	0.0244	0.0196	0.0132	0.004	0.0068	0.0186	0.0074	0.0178	0.02	0.017	0.0258
Bacteria	Proteobacteria	Gammaproteobacteria	Aeromonadales	0	0	0.0004	0	0	0	0.0002	0	0	0	0	0	0	0	0.0046	0	0	0	0	0.0002	0	0	0	0	0	0	0.0002	0	0	0	0.0002	0	0	0	0	0	0	0	0.0006	0	0	0	0	0	0	0
Bacteria	Proteobacteria	Gammaproteobacteria	Alteromonadales	0	0.0002	0.0004	0	0	0	0.0002	0	0	0.0006	0.0004	0.0034	0.0052	0.0044	0.0002	0.0028	0.006	0.0026	0.007	0.0056	0.0914	0.0004	0.0008	0.0012	0.0002	0.0006	0.0018	0.0002	0.0002	0.0026	0.0004	0.0034	0.0004	0.0004	0.0014	0.0012	0	0.0002	0.0118	0.0006	0.0008	0.0008	0.0022	0.0006	0.002	0.008
Bacteria	Proteobacteria	Gammaproteobacteria	Enterobacteriales	0.0006	0	0.0006	0.0006	0.0006	0.0006	0.001	0	0.0012	0.0006	0.0002	0.0022	0.0062	0.0006	0.0002	0	0.006	0.0106	0.0148	0.0102	0.1792	0	0.0016	0.0006	0.0008	0.006	0	0.0004	0.0006	0.003	0.0006	0.0018	0.0154	0.0018	0.0026	0.0028	0.0032	0.0002	0.0718	0.0026	0	0.0016	0	0.0026	0.0036	0.0428
Bacteria	Proteobacteria	Gammaproteobacteria	Oceanospirillales	0.0002	0.0004	0.0004	0.0004	0	0.001	0.0026	0	0	0.0006	0.0004	0.0072	0.0068	0.0052	0.0002	0.0024	0.0108	0.0038	0.0088	0.0074	0.0658	0.0014	0.0008	0.0014	0.0028	0.001	0.0034	0.0006	0.0006	0.0036	0	0.0038	0.0008	0.0006	0.0018	0.0014	0	0.0002	0.0172	0.0002	0.0012	0.0034	0.0042	0.001	0.0016	0.0146
Bacteria	Proteobacteria	Gammaproteobacteria	Pseudomonadales	0	0	0.0002	0	0	0	0	0	0	0	0	0.005	0.0062	0.0006	0.0002	0.0006	0.0182	0.0578	0.0126	0.0028	0.0058	0.0002	0	0.0002	0.0002	0	0.0018	0.0004	0.004	0.0048	0.0004	0.001	0.0182	0.0014	0.0012	0.003	0.001	0.0002	0.002	0.0002	0	0.0002	0.0002	0.0028	0	0.0004
Bacteria	Proteobacteria	Gammaproteobacteria	Xanthomonadales	0	0	0	0	0	0	0	0	0	0	0	0.0002	0	0	0	0	0.0048	0	0	0	0	0	0	0	0	0	0	0	0	0	0	0	0	0	0	0	0	0	0	0	0	0	0.001	0	0.0002	0.0004
Bacteria	Proteobacteria	TA18	CV90	0	0.0002	0	0.001	0.0004	0.0002	0	0.0004	0.0002	0.0002	0.0012	0.0002	0.0006	0.0006	0	0	0	0	0	0	0.0002	0	0.0002	0	0.0012	0	0	0.0002	0	0	0	0	0	0.0004	0	0.0004	0	0	0	0	0	0	0	0	0.0002	0.0002
Bacteria	SR1	Other	Other	0.0018	0.0028	0.0028	0.0016	0.0008	0.0042	0.0018	0.001	0.0024	0.0012	0.003	0.0022	0.0074	0.001	0.0002	0.0004	0.0142	0.006	0.0014	0.0022	0	0.0014	0	0.0004	0.0008	0.0012	0.0012	0.001	0.0004	0.0004	0.0056	0.004	0.0072	0.0188	0.0058	0.0192	0.0076	0.0196	0.0002	0.0022	0.0012	0.0008	0.0006	0.0034	0.0052	0.008
Bacteria	Spirochaetes	Leptospirae	Leptospirales	0.0008	0.0012	0.002	0.0016	0.0016	0.0022	0.0008	0.002	0.001	0.003	0.002	0.0014	0.002	0.002	0.0014	0.0024	0.0006	0.0022	0.0006	0.0008	0	0.001	0.003	0.0016	0.0014	0.0006	0.0006	0.0036	0.0014	0.0002	0.0004	0.0002	0.001	0.0004	0.0002	0	0	0	0	0.0002	0.0002	0	0	0	0	0.0004
Bacteria	Spirochaetes	Spirochaetes	Spirochaetales	0.555	0.4134	0.4652	0.4812	0.6142	0.4662	0.4818	0.4662	0.5838	0.4764	0.4232	0.4082	0.4208	0.2838	0.1958	0.4654	0.1752	0.148	0.1702	0.0952	0.0108	0.5814	0.3694	0.5248	0.5194	0.268	0.4524	0.3866	0.413	0.119	0.3672	0.3164	0.4382	0.156	0.3026	0.2358	0.2802	0.2214	0.1768	0.3826	0.4812	0.5096	0.6058	0.407	0.4834	0.3748
Bacteria	Synergistetes	Synergistia	Synergistales	0.0064	0.007	0.012	0.0048	0.0148	0.0094	0.0146	0.0048	0.0128	0.0126	0.0104	0.0164	0.0068	0.0092	0.0028	0.0072	0.031	0.0126	0.0644	0.0254	0.0048	0.0086	0.0152	0.0074	0.0058	0.0066	0.006	0.017	0.0172	0.0048	0.0102	0.011	0.01	0.0094	0.008	0.009	0.0096	0.0054	0.0028	0.0094	0.0116	0.0034	0.0134	0.0084	0.0078	0.0144
Bacteria	Tenericutes	Mollicutes	Mycoplasmatales	0.0032	0.0098	0.0062	0.007	0.0042	0.008	0.0034	0.01	0.0116	0.0034	0.0014	0.0024	0.004	0.009	0.0018	0.0034	0.0004	0.001	0.0034	0.0006	0	0.0028	0.007	0.0052	0.007	0.029	0.0048	0.0076	0.0058	0.0038	0.0102	0.0108	0.0094	0.0114	0.0346	0.019	0.0156	0.0172	0.0066	0.014	0.0218	0.0212	0.0052	0.0118	0.0074	0.0054
Bacteria	Verrucomicrobia	Methylacidiphilae	Methylacidiphilales	0.0008	0.0012	0.0012	0.0022	0.0018	0.0044	0.002	0.0008	0.0014	0.0012	0.001	0.0042	0.0018	0.0014	0.0002	0.0016	0.0008	0.0002	0.0002	0	0	0.001	0.0012	0.0016	0.0008	0.0004	0.0018	0.0016	0.0014	0	0	0.0004	0.0004	0	0	0	0	0	0	0	0	0	0	0.0002	0	0
Bacteria	Verrucomicrobia	Opitutae	Other	0	0	0	0	0	0	0	0	0	0	0	0	0	0	0	0.0002	0.0002	0	0	0	0	0	0	0	0	0	0.0002	0	0	0.0006	0	0	0	0	0	0	0	0	0	0	0	0	0	0	0	0
Bacteria	Verrucomicrobia	Opitutae	HA64	0.001	0.0012	0.0016	0.001	0.0006	0.0006	0.0006	0.0012	0.0014	0.002	0.0016	0.0006	0.002	0.003	0.001	0.0028	0.0004	0.0004	0.0002	0.0002	0	0.0006	0.0034	0.0022	0.0018	0.0018	0.0024	0.0036	0.0022	0.0004	0.0016	0.0022	0.001	0.0012	0.0062	0.0036	0.0008	0.0016	0.0022	0.0002	0.003	0.0016	0.0006	0.0014	0.0012	0.0008
Bacteria	Verrucomicrobia	Opitutae	Opitutales	0.0006	0	0	0.0008	0.0006	0.0002	0.0006	0.0002	0	0.0002	0	0.0008	0.0002	0	0	0.0006	0	0	0	0	0	0	0.0002	0.0002	0.0002	0	0	0.0002	0.0002	0	0	0.0004	0.0002	0	0	0	0	0	0	0	0	0	0	0	0.0002	0
Bacteria	Verrucomicrobia	Spartobacteria	Chthoniobacterales	0.0006	0.0028	0.0012	0.0054	0.0042	0.005	0.001	0.0014	0.0008	0.0018	0.0026	0.0052	0.0028	0.0004	0.0004	0.001	0.0014	0	0.0006	0	0	0.0014	0.0016	0.0012	0.001	0.001	0.0004	0.0012	0.0022	0	0	0.0006	0.0004	0.0004	0	0	0	0	0	0	0	0	0	0	0	0
Bacteria	Verrucomicrobia	Verrucomicrobiae	Verrucomicrobiales	0	0	0	0	0	0	0	0	0	0	0	0	0	0	0	0	0	0.0022	0.0002	0	0.0004	0	0	0	0	0	0	0	0	0	0	0.0004	0	0	0	0	0	0	0	0	0	0	0	0	0	0
Bacteria	ZB3	Rs-J96	Other	0.0014	0.0002	0.0008	0.0014	0.001	0.0004	0.0018	0.0012	0.0008	0.0002	0.0006	0.0002	0	0.0006	0.0002	0.0014	0	0.0006	0	0	0	0.0012	0.0008	0.0004	0.0008	0.0008	0.0006	0.001	0.0006	0.0004	0.0004	0.0018	0.0004	0	0.0006	0	0.0004	0.0002	0.0002	0.0012	0.001	0.0008	0.0002	0.003	0.0016	0.001
Unassigned	Other	Other	Other	0.0266	0.0222	0.0184	0.021	0.0202	0.0146	0.0198	0.0258	0.0214	0.0226	0.0244	0.0222	0.0148	0.0186	0.006	0.0252	0.0066	0.0102	0.0158	0.0096	0.0004	0.0146	0.0182	0.0212	0.0186	0.023	0.0204	0.0342	0.0162	0.006	0.0116	0.0146	0.007	0.0056	0.0148	0.0086	0.011	0.009	0.01	0.011	0.0068	0.011	0.0132	0.009	0.0134	0.0074
[truncated: 124 more columns]

## Sheet: Day 0 for all
domain	phylum	class	order	0.B	0.C	0.D	0.G	0.H	0.I	0.J	0.K	0.L
Archaea	Euryarchaeota	Methanomicrobia	Methanomicrobiales	0.001	0.002	0.0036	0.0052	0.004	0.0032	0.002	0.002	0.001
Archaea	Euryarchaeota	Thermoplasmata	E2	0	0.0002	0	0	0.0004	0.0002	0	0	0
Bacteria	Actinobacteria	Actinobacteria	Actinomycetales	0.0112	0.004	0.007	0.0046	0.0032	0.005	0.0052	0.0076	0.0056
Bacteria	Actinobacteria	Actinobacteria	Bifidobacteriales	0	0	0	0	0	0	0	0	0
Bacteria	Actinobacteria	Coriobacteriia	Coriobacteriales	0.0064	0.0102	0.0078	0.019	0.014	0.0084	0.0098	0.0098	0.0056
Bacteria	Bacteroidetes	Bacteroidia	Bacteroidales	0.1036	0.2016	0.1794	0.1264	0.0832	0.1314	0.17	0.1284	0.0896
Bacteria	Bacteroidetes	Flavobacteriia	Flavobacteriales	0.0002	0	0	0	0	0.0004	0.0002	0	0
Bacteria	Bacteroidetes	Saprospirae	Saprospirales	0	0	0	0	0	0	0	0	0
Bacteria	Bacteroidetes	Sphingobacteriia	Sphingobacteriales	0	0	0	0	0	0	0	0	0
Bacteria	Deferribacteres	Deferribacteres	Deferribacterales	0	0	0.0002	0	0	0.0004	0.0006	0.0004	0.0002
Bacteria	Elusimicrobia	Elusimicrobia	Elusimicrobiales	0.0002	0.0008	0.0018	0.0006	0.0012	0.002	0.0012	0.0006	0.0012
Bacteria	Elusimicrobia	Endomicrobia	Endomicrobiales	0.1362	0.1422	0.0964	0.116	0.0668	0.0864	0.1248	0.1608	0.111
Bacteria	Fibrobacteres	TG3	Other	0	0	0	0	0	0	0	0	0
Bacteria	Firmicutes	Bacilli	Other	0.0008	0.0006	0.0004	0.001	0	0	0.0002	0.001	0.0002
Bacteria	Firmicutes	Bacilli	Lactobacillales	0.0064	0.0054	0.0048	0.009	0.0036	0.0112	0.0034	0.006	0.003
Bacteria	Firmicutes	Bacilli	Turicibacterales	0	0	0	0	0	0	0	0	0
Bacteria	Firmicutes	Clostridia	Clostridiales	0.1088	0.1294	0.1494	0.1288	0.1152	0.1808	0.1024	0.114	0.103
Bacteria	Firmicutes	Erysipelotrichi	Erysipelotrichales	0.0012	0.0002	0.0006	0.0006	0	0	0.0006	0.0008	0.0004
Bacteria	Fusobacteria	Fusobacteriia	Fusobacteriales	0.0002	0.0006	0.0006	0.0002	0.0008	0.0048	0.0008	0.0024	0.0004
Bacteria	Planctomycetes	Other	Other	0	0.0006	0.0002	0	0.0004	0.0004	0.001	0	0.0004
Bacteria	Planctomycetes	HA49	PeHg47	0	0	0	0	0	0	0	0	0.0002
Bacteria	Planctomycetes	Planctomycetia	Pirellulales	0.0008	0.003	0.001	0.0016	0.001	0.0014	0.001	0.003	0.0008
Bacteria	Proteobacteria	Alphaproteobacteria	Other	0.0008	0.0004	0.0002	0.0006	0	0.0004	0.0008	0.0002	0
Bacteria	Proteobacteria	Alphaproteobacteria	Caulobacterales	0	0	0	0	0	0	0	0	0
Bacteria	Proteobacteria	Alphaproteobacteria	RF32	0.0006	0.0006	0.001	0.0002	0.0006	0.0026	0.0008	0.0012	0
Bacteria	Proteobacteria	Alphaproteobacteria	Rhizobiales	0.0002	0.0002	0	0.0002	0	0.0002	0	0	0.0002
Bacteria	Proteobacteria	Alphaproteobacteria	Rhodospirillales	0	0.0016	0.003	0.0012	0	0.0006	0.0016	0	0.0004
Bacteria	Proteobacteria	Alphaproteobacteria	Rickettsiales	0.0062	0.0074	0.0072	0.0104	0.0096	0.0116	0.0096	0.0186	0.0136
Bacteria	Proteobacteria	Alphaproteobacteria	Sphingomonadales	0	0	0	0	0	0.0002	0	0	0.0002
Bacteria	Proteobacteria	Betaproteobacteria	Burkholderiales	0.0002	0.0014	0.0002	0.001	0.0004	0.0024	0.001	0.0006	0.0002
Bacteria	Proteobacteria	Betaproteobacteria	Methylophilales	0	0	0	0	0	0	0	0	0
Bacteria	Proteobacteria	Betaproteobacteria	Neisseriales	0.0002	0.0006	0	0	0.0004	0.0002	0	0	0
Bacteria	Proteobacteria	Betaproteobacteria	Procabacteriales	0	0	0	0	0	0	0	0	0
Bacteria	Proteobacteria	Betaproteobacteria	Rhodocyclales	0.0068	0.0124	0.0084	0.0144	0.0116	0.0116	0.0154	0.0098	0.006
Bacteria	Proteobacteria	Deltaproteobacteria	Desulfarculales	0	0.001	0.0014	0	0.0004	0.0014	0.0014	0.0006	0.0004
Bacteria	Proteobacteria	Deltaproteobacteria	Desulfovibrionales	0.009	0.011	0.012	0.029	0.0182	0.0158	0.014	0.0172	0.0176
Bacteria	Proteobacteria	Gammaproteobacteria	Aeromonadales	0	0	0.0004	0	0	0	0.0002	0	0
Bacteria	Proteobacteria	Gammaproteobacteria	Alteromonadales	0	0.0002	0.0004	0	0	0	0.0002	0	0
Bacteria	Proteobacteria	Gammaproteobacteria	Enterobacteriales	0.0006	0	0.0006	0.0006	0.0006	0.0006	0.001	0	0.0012
Bacteria	Proteobacteria	Gammaproteobacteria	Oceanospirillales	0.0002	0.0004	0.0004	0.0004	0	0.001	0.0026	0	0
Bacteria	Proteobacteria	Gammaproteobacteria	Pseudomonadales	0	0	0.0002	0	0	0	0	0	0
Bacteria	Proteobacteria	Gammaproteobacteria	Xanthomonadales	0	0	0	0	0	0	0	0	0
Bacteria	Proteobacteria	TA18	CV90	0	0.0002	0	0.001	0.0004	0.0002	0	0.0004	0.0002
Bacteria	SR1	Other	Other	0.0018	0.0028	0.0028	0.0016	0.0008	0.0042	0.0018	0.001	0.0024
Bacteria	Spirochaetes	Leptospirae	Leptospirales	0.0008	0.0012	0.002	0.0016	0.0016	0.0022	0.0008	0.002	0.001
Bacteria	Spirochaetes	Spirochaetes	Spirochaetales	0.555	0.4134	0.4652	0.4812	0.6142	0.4662	0.4818	0.4662	0.5838
Bacteria	Synergistetes	Synergistia	Synergistales	0.0064	0.007	0.012	0.0048	0.0148	0.0094	0.0146	0.0048	0.0128
Bacteria	Tenericutes	Mollicutes	Mycoplasmatales	0.0032	0.0098	0.0062	0.007	0.0042	0.008	0.0034	0.01	0.0116
Bacteria	Verrucomicrobia	Methylacidiphilae	Methylacidiphilales	0.0008	0.0012	0.0012	0.0022	0.0018	0.0044	0.002	0.0008	0.0014
Bacteria	Verrucomicrobia	Opitutae	Other	0	0	0	0	0	0	0	0	0
Bacteria	Verrucomicrobia	Opitutae	HA64	0.001	0.0012	0.0016	0.001	0.0006	0.0006	0.0006	0.0012	0.0014
Bacteria	Verrucomicrobia	Opitutae	Opitutales	0.0006	0	0	0.0008	0.0006	0.0002	0.0006	0.0002	0
Bacteria	Verrucomicrobia	Spartobacteria	Chthoniobacterales	0.0006	0.0028	0.0012	0.0054	0.0042	0.005	0.001	0.0014	0.0008
Bacteria	Verrucomicrobia	Verrucomicrobiae	Verrucomicrobiales	0	0	0	0	0	0	0	0	0
Bacteria	ZB3	Rs-J96	Other	0.0014	0.0002	0.0008	0.0014	0.001	0.0004	0.0018	0.0012	0.0008
Unassigned	Other	Other	Other	0.0266	0.0222	0.0184	0.021	0.0202	0.0146	0.0198	0.0258	0.0214

## Sheet: Starved
domain	phylum	class	order	ST.1.A	ST.1.B	ST.2.B	ST.2.E	ST.3.A	ST.3.C	ST.3.D	ST.7.A	ST.14.B	ST.14.C	ST.14.D	ST.21.E
Archaea	Euryarchaeota	Methanomicrobia	Methanomicrobiales	0.0084	0.0038	0.0066	0.0034	0.004	0.001	0.0054	0.0064	0.0022	0.002	0.009	0.0002
Archaea	Euryarchaeota	Thermoplasmata	E2	0.0006	0	0.0002	0	0	0	0.0024	0	0	0	0	0
Bacteria	Actinobacteria	Actinobacteria	Actinomycetales	0.004	0.0044	0.0096	0.0066	0.0008	0.0012	0.0038	0.0032	0.0182	0.0158	0.0022	0
Bacteria	Actinobacteria	Actinobacteria	Bifidobacteriales	0	0	0	0	0	0.0002	0	0	0.0022	0.0002	0	0
Bacteria	Actinobacteria	Coriobacteriia	Coriobacteriales	0.0094	0.0058	0.0228	0.0154	0.0044	0.003	0.0054	0.011	0.01	0.014	0.009	0.0026
Bacteria	Bacteroidetes	Bacteroidia	Bacteroidales	0.1212	0.1732	0.1582	0.1794	0.3496	0.2824	0.2192	0.3018	0.3912	0.4394	0.5088	0.2684
Bacteria	Bacteroidetes	Flavobacteriia	Flavobacteriales	0.0002	0	0.0016	0.002	0.001	0.0008	0.001	0.099	0.032	0.0118	0.0188	0.0642
Bacteria	Bacteroidetes	Saprospirae	Saprospirales	0	0	0	0	0	0	0	0.0008	0	0	0	0
Bacteria	Bacteroidetes	Sphingobacteriia	Sphingobacteriales	0	0	0	0	0	0	0	0.001	0.0134	0.0044	0.0042	0.004
Bacteria	Deferribacteres	Deferribacteres	Deferribacterales	0.0002	0	0.0002	0	0.0006	0	0.0012	0	0	0.0002	0.0002	0
Bacteria	Elusimicrobia	Elusimicrobia	Elusimicrobiales	0.0012	0.0032	0.0028	0.0024	0.007	0	0.0034	0.0042	0.0046	0.0062	0.004	0
Bacteria	Elusimicrobia	Endomicrobia	Endomicrobiales	0.0862	0.0804	0.0476	0.0536	0.1156	0.057	0.0688	0.0196	0.0156	0.0326	0.0134	0.0042
Bacteria	Fibrobacteres	TG3	Other	0	0	0	0	0	0	0	0	0	0	0	0
Bacteria	Firmicutes	Bacilli	Other	0	0.0002	0.001	0.0018	0.0006	0	0	0.0038	0.0056	0.0008	0.0016	0.0036
Bacteria	Firmicutes	Bacilli	Lactobacillales	0.022	0.04	0.0102	0.0076	0.005	0.003	0.003	0.0152	0.0216	0.011	0.025	0.0972
Bacteria	Firmicutes	Bacilli	Turicibacterales	0	0	0	0	0	0	0	0	0.0016	0.0002	0.0002	0
Bacteria	Firmicutes	Clostridia	Clostridiales	0.1812	0.169	0.1974	0.1758	0.1144	0.3104	0.08	0.1762	0.1258	0.0792	0.1376	0.1122
Bacteria	Firmicutes	Erysipelotrichi	Erysipelotrichales	0	0.0002	0	0.0004	0.0002	0.0002	0	0.0002	0.0004	0.001	0.0008	0.0002
Bacteria	Fusobacteria	Fusobacteriia	Fusobacteriales	0.0022	0.0032	0.0008	0.0036	0.0014	0.0002	0.0004	0.0048	0.0052	0.0012	0.0018	0.0026
Bacteria	Planctomycetes	Other	Other	0.0002	0.0012	0.0002	0.0006	0.0002	0.0002	0.0002	0.0004	0.0006	0	0.0004	0
Bacteria	Planctomycetes	HA49	PeHg47	0	0	0	0	0	0	0	0	0	0	0	0
Bacteria	Planctomycetes	Planctomycetia	Pirellulales	0.0016	0.0032	0.0028	0.0024	0.001	0.0002	0.0008	0.003	0.0024	0.002	0.0002	0
Bacteria	Proteobacteria	Alphaproteobacteria	Other	0.0008	0.0002	0.0002	0.0002	0.0012	0.0002	0.0004	0.0002	0.0002	0	0	0
Bacteria	Proteobacteria	Alphaproteobacteria	Caulobacterales	0	0	0	0	0	0	0	0.0052	0	0	0	0
Bacteria	Proteobacteria	Alphaproteobacteria	RF32	0	0	0.0002	0.0008	0.0006	0.0008	0.0012	0.0006	0.0006	0.0012	0.0006	0
Bacteria	Proteobacteria	Alphaproteobacteria	Rhizobiales	0.0008	0.001	0.0018	0.001	0.0014	0	0.0004	0.0002	0	0	0	0.0002
Bacteria	Proteobacteria	Alphaproteobacteria	Rhodospirillales	0.0002	0.0028	0.002	0.0002	0.0014	0.0662	0.0024	0.0004	0.0168	0.001	0.0124	0.0012
Bacteria	Proteobacteria	Alphaproteobacteria	Rickettsiales	0.0084	0.0052	0.0084	0.012	0.0196	0.003	0.009	0.003	0.006	0.0056	0.0024	0.0002
Bacteria	Proteobacteria	Alphaproteobacteria	Sphingomonadales	0.0012	0.0006	0.0008	0.001	0.0002	0	0.0002	0	0	0	0	0
Bacteria	Proteobacteria	Betaproteobacteria	Burkholderiales	0.0004	0.001	0.0014	0.0014	0.002	0.005	0.0016	0.0362	0.023	0.0136	0.0144	0.066
Bacteria	Proteobacteria	Betaproteobacteria	Methylophilales	0	0	0	0	0	0.0176	0	0	0	0	0	0
Bacteria	Proteobacteria	Betaproteobacteria	Neisseriales	0.001	0	0	0.0016	0.0008	0	0.0004	0	0.0002	0.0002	0	0
Bacteria	Proteobacteria	Betaproteobacteria	Procabacteriales	0	0	0	0	0	0	0	0	0	0	0	0
Bacteria	Proteobacteria	Betaproteobacteria	Rhodocyclales	0.0084	0.015	0.0234	0.0198	0.0086	0.0192	0.0122	0.0064	0.0056	0.0152	0.015	0
Bacteria	Proteobacteria	Deltaproteobacteria	Desulfarculales	0.0002	0.0014	0.0024	0.001	0.0004	0.0004	0.0004	0.0008	0.0004	0.0006	0.0008	0
Bacteria	Proteobacteria	Deltaproteobacteria	Desulfovibrionales	0.0134	0.0126	0.0154	0.0184	0.0176	0.0126	0.0594	0.0198	0.0364	0.0404	0.057	0.0142
Bacteria	Proteobacteria	Gammaproteobacteria	Aeromonadales	0	0	0	0	0	0.0046	0	0	0	0	0.0002	0
Bacteria	Proteobacteria	Gammaproteobacteria	Alteromonadales	0.0006	0.0004	0.0034	0.0052	0.0044	0.0002	0.0028	0.006	0.0026	0.007	0.0056	0.0914
Bacteria	Proteobacteria	Gammaproteobacteria	Enterobacteriales	0.0006	0.0002	0.0022	0.0062	0.0006	0.0002	0	0.006	0.0106	0.0148	0.0102	0.1792
Bacteria	Proteobacteria	Gammaproteobacteria	Oceanospirillales	0.0006	0.0004	0.0072	0.0068	0.0052	0.0002	0.0024	0.0108	0.0038	0.0088	0.0074	0.0658
Bacteria	Proteobacteria	Gammaproteobacteria	Pseudomonadales	0	0	0.005	0.0062	0.0006	0.0002	0.0006	0.0182	0.0578	0.0126	0.0028	0.0058
Bacteria	Proteobacteria	Gammaproteobacteria	Xanthomonadales	0	0	0.0002	0	0	0	0	0.0048	0	0	0	0
Bacteria	Proteobacteria	TA18	CV90	0.0002	0.0012	0.0002	0.0006	0.0006	0	0	0	0	0	0	0.0002
Bacteria	SR1	Other	Other	0.0012	0.003	0.0022	0.0074	0.001	0.0002	0.0004	0.0142	0.006	0.0014	0.0022	0
Bacteria	Spirochaetes	Leptospirae	Leptospirales	0.003	0.002	0.0014	0.002	0.002	0.0014	0.0024	0.0006	0.0022	0.0006	0.0008	0
Bacteria	Spirochaetes	Spirochaetes	Spirochaetales	0.4764	0.4232	0.4082	0.4208	0.2838	0.1958	0.4654	0.1752	0.148	0.1702	0.0952	0.0108
Bacteria	Synergistetes	Synergistia	Synergistales	0.0126	0.0104	0.0164	0.0068	0.0092	0.0028	0.0072	0.031	0.0126	0.0644	0.0254	0.0048
Bacteria	Tenericutes	Mollicutes	Mycoplasmatales	0.0034	0.0014	0.0024	0.004	0.009	0.0018	0.0034	0.0004	0.001	0.0034	0.0006	0
Bacteria	Verrucomicrobia	Methylacidiphilae	Methylacidiphilales	0.0012	0.001	0.0042	0.0018	0.0014	0.0002	0.0016	0.0008	0.0002	0.0002	0	0
Bacteria	Verrucomicrobia	Opitutae	Other	0	0	0	0	0	0	0.0002	0.0002	0	0	0	0
Bacteria	Verrucomicrobia	Opitutae	HA64	0.002	0.0016	0.0006	0.002	0.003	0.001	0.0028	0.0004	0.0004	0.0002	0.0002	0
Bacteria	Verrucomicrobia	Opitutae	Opitutales	0.0002	0	0.0008	0.0002	0	0	0.0006	0	0	0	0	0
Bacteria	Verrucomicrobia	Spartobacteria	Chthoniobacterales	0.0018	0.0026	0.0052	0.0028	0.0004	0.0004	0.001	0.0014	0	0.0006	0	0
Bacteria	Verrucomicrobia	Verrucomicrobiae	Verrucomicrobiales	0	0	0	0	0	0	0	0	0.0022	0.0002	0	0.0004
Bacteria	ZB3	Rs-J96	Other	0.0002	0.0006	0.0002	0	0.0006	0.0002	0.0014	0	0.0006	0	0	0
Unassigned	Other	Other	Other	0.0226	0.0244	0.0222	0.0148	0.0186	0.006	0.0252	0.0066	0.0102	0.0158	0.0096	0.0004

## Sheet: Cardboard
domain	phylum	class	order	C.1.C	C.1.D	C.2.B	C.2.C	C.2.E	C.3.B	C.3.C	C.3.E	C.7.C	C.14.A	C.14.B	C.14.C	C.21.A	C.21.B	C.21.E	C.28.A	C.28.B	C.28.C	C.35.A	C.35.D	C.35.E	C.42.A	C.42.C	C.49.A	C.49.D	C.49.E
Archaea	Euryarchaeota	Methanomicrobia	Methanomicrobiales	0.0042	0.0026	0.0042	0.0022	0.0296	0.0024	0.009	0.0046	0.0012	0.0042	0.0012	0.0028	0.0332	0.016	0.0606	0.0016	0.0032	0.0002	0.0012	0.001	0.0002	0.0012	0.0008	0.001	0.001	0.0002
Archaea	Euryarchaeota	Thermoplasmata	E2	0	0.0006	0.0014	0.0004	0	0.0002	0	0	0.0002	0	0.0002	0	0.0002	0	0	0.0002	0	0	0	0	0	0	0	0.0008	0.0002	0
Bacteria	Actinobacteria	Actinobacteria	Actinomycetales	0.0074	0.0022	0.003	0.0036	0.0138	0.0032	0.0034	0.008	0.0006	0.0138	0.0052	0.0112	0.0082	0.0086	0.0096	0.005	0.0014	0.0064	0.0026	0.002	0.0026	0	0.0054	0.0008	0.0034	0.0004
Bacteria	Actinobacteria	Actinobacteria	Bifidobacteriales	0	0	0	0	0	0	0	0	0	0	0.0004	0	0	0	0	0	0	0	0	0	0	0	0	0	0	0
Bacteria	Actinobacteria	Coriobacteriia	Coriobacteriales	0.0062	0.0216	0.0206	0.0084	0.0056	0.0054	0.005	0.0072	0.0022	0.0048	0.0056	0.0028	0.0152	0.006	0.0038	0.0048	0.0032	0.0002	0.0008	0.0008	0.0014	0.0008	0.0022	0.0022	0.0006	0.0004
Bacteria	Bacteroidetes	Bacteroidia	Bacteroidales	0.1002	0.1548	0.097	0.086	0.2146	0.23	0.1982	0.157	0.0644	0.1948	0.2202	0.1364	0.358	0.2824	0.273	0.3246	0.3582	0.0314	0.2548	0.0778	0.147	0.115	0.2206	0.124	0.2182	0.1754
Bacteria	Bacteroidetes	Flavobacteriia	Flavobacteriales	0.0002	0.0004	0.0004	0.0008	0	0.0044	0.0042	0.0068	0.006	0.0008	0.0018	0.0074	0.0052	0.0058	0.0042	0.005	0.001	0.0048	0.0018	0.0006	0.002	0.001	0.0024	0.0002	0	0
Bacteria	Bacteroidetes	Saprospirae	Saprospirales	0	0	0	0	0	0	0	0	0.0002	0	0	0	0	0	0	0	0	0	0	0	0	0	0	0	0	0
Bacteria	Bacteroidetes	Sphingobacteriia	Sphingobacteriales	0	0	0	0	0	0	0	0	0	0.0006	0.0006	0.001	0.0042	0.0016	0.0016	0.0014	0.001	0.001	0.0008	0	0	0.0004	0.0002	0	0.0002	0
Bacteria	Deferribacteres	Deferribacteres	Deferribacterales	0	0.0006	0	0.0002	0	0.0002	0	0	0.0002	0.0004	0	0	0	0	0	0.0002	0.0002	0	0	0	0.0002	0	0	0.0002	0	0.001
Bacteria	Elusimicrobia	Elusimicrobia	Elusimicrobiales	0.0006	0.0002	0.0002	0.001	0.008	0.0034	0.0012	0.002	0.0004	0.004	0.0004	0.0014	0.001	0.0032	0.0012	0.0012	0.0002	0	0	0	0	0	0.0022	0.0002	0.0006	0.0012
Bacteria	Elusimicrobia	Endomicrobia	Endomicrobiales	0.103	0.1378	0.1116	0.1132	0.1394	0.0992	0.126	0.087	0.0664	0.1968	0.2148	0.1218	0.146	0.1704	0.1486	0.1494	0.1764	0.4288	0.1518	0.244	0.2088	0.1378	0.1676	0.1982	0.142	0.2924
Bacteria	Fibrobacteres	TG3	Other	0	0	0	0	0	0	0	0	0	0	0	0	0	0	0	0	0	0	0	0	0	0	0	0	0	0
Bacteria	Firmicutes	Bacilli	Other	0	0.0002	0.0002	0	0.001	0	0	0.0004	0.0004	0	0	0.0016	0	0.0002	0	0.0002	0	0	0	0	0	0	0	0	0	0.0002
Bacteria	Firmicutes	Bacilli	Lactobacillales	0.007	0.0018	0.0066	0.007	0.0302	0.0122	0.0138	0.0234	0.0048	0.0398	0.0142	0.0468	0.0446	0.026	0.0354	0.0488	0.0408	0.1508	0.0238	0.0182	0.0208	0.0152	0.02	0.0142	0.0038	0.016
Bacteria	Firmicutes	Bacilli	Turicibacterales	0	0	0	0	0	0	0	0	0	0	0	0	0	0	0	0	0	0	0	0	0	0	0	0	0	0
Bacteria	Firmicutes	Clostridia	Clostridiales	0.1154	0.1764	0.1116	0.1288	0.141	0.0994	0.1232	0.1768	0.0476	0.0936	0.1048	0.0998	0.1084	0.043	0.092	0.0868	0.1082	0.0622	0.0848	0.072	0.0378	0.0322	0.0726	0.0944	0.0676	0.026
Bacteria	Firmicutes	Erysipelotrichi	Erysipelotrichales	0.0004	0.0004	0.0002	0.0004	0.0006	0	0	0.0006	0	0.0002	0.0004	0.0014	0.0004	0.0022	0.0002	0.0004	0	0.0002	0.0004	0	0.0006	0.0002	0.0004	0.0004	0	0
Bacteria	Fusobacteria	Fusobacteriia	Fusobacteriales	0	0.0002	0.0028	0.003	0.0166	0.0018	0.0008	0.003	0.0014	0.0032	0.021	0.006	0.0128	0.0096	0.0132	0.0024	0.0034	0	0.0362	0	0.0006	0.0036	0.014	0.0006	0.0206	0.0004
Bacteria	Planctomycetes	Other	Other	0.0002	0.0014	0.0004	0.0002	0	0.0004	0.0004	0.0006	0.0002	0.0006	0.0008	0	0.0006	0.0004	0.0002	0.0014	0	0	0.001	0.0004	0	0.0004	0.0018	0.0002	0.004	0.0004
Bacteria	Planctomycetes	HA49	PeHg47	0	0	0	0	0	0	0	0	0	0	0	0	0	0	0	0	0	0	0	0	0	0	0	0	0	0
Bacteria	Planctomycetes	Planctomycetia	Pirellulales	0.0002	0.0026	0.0016	0.0016	0.0028	0.0008	0.0014	0.0006	0.0006	0.002	0.001	0.001	0.0138	0.0052	0.01	0.0018	0.0046	0.0012	0.0014	0.002	0.0002	0.0012	0.006	0.0044	0.0072	0.004
Bacteria	Proteobacteria	Alphaproteobacteria	Other	0.0002	0.0006	0.0002	0	0.0006	0.0008	0.0008	0.0002	0	0.0002	0.0002	0	0.0004	0.001	0.0004	0.0004	0.0002	0	0.0004	0	0	0.0002	0.0002	0.0002	0	0.0002
Bacteria	Proteobacteria	Alphaproteobacteria	Caulobacterales	0	0	0	0	0	0	0	0	0	0	0	0	0	0	0	0	0	0	0	0	0	0.0008	0	0.0002	0.0012	0.0032
Bacteria	Proteobacteria	Alphaproteobacteria	RF32	0.0008	0.0016	0.0002	0.0008	0	0.0006	0.0008	0	0.0004	0.0024	0.0006	0.0004	0.001	0.0012	0.0002	0.0004	0.0006	0	0.0002	0	0.0004	0.001	0.0008	0.0006	0.0008	0
Bacteria	Proteobacteria	Alphaproteobacteria	Rhizobiales	0.0008	0.0016	0.001	0.0016	0.0006	0.0008	0.0002	0	0	0	0	0	0	0	0	0	0	0	0	0	0	0	0.0002	0	0	0
Bacteria	Proteobacteria	Alphaproteobacteria	Rhodospirillales	0.0004	0.0004	0.0008	0.0004	0.0052	0.0002	0	0	0.0016	0.0008	0.001	0.0018	0.001	0.0004	0.0026	0.002	0.0006	0.0002	0.001	0.0002	0.003	0.0028	0.0018	0.0028	0.0032	0.0014
Bacteria	Proteobacteria	Alphaproteobacteria	Rickettsiales	0.0112	0.0164	0.0136	0.0066	0.013	0.0102	0.0118	0.0154	0.0026	0.0118	0.006	0.0102	0.0028	0.0098	0.009	0.0066	0.0038	0.002	0.0022	0.0078	0.008	0.0042	0.005	0.0056	0.0054	0.006
Bacteria	Proteobacteria	Alphaproteobacteria	Sphingomonadales	0.0016	0.0022	0.0004	0.0006	0	0	0	0	0	0	0	0	0	0	0	0	0	0	0	0	0	0	0	0	0	0
Bacteria	Proteobacteria	Betaproteobacteria	Burkholderiales	0.0004	0.0012	0.001	0.001	0.0002	0.001	0.0012	0.0008	0.0332	0.001	0.0042	0.0198	0.002	0.004	0.0012	0.0014	0.0006	0.0038	0.001	0.0002	0.0002	0.0068	0.0004	0.001	0.0074	0.0124
Bacteria	Proteobacteria	Betaproteobacteria	Methylophilales	0	0	0	0	0	0	0	0	0	0	0	0	0	0	0	0	0	0	0	0	0	0	0	0	0	0
Bacteria	Proteobacteria	Betaproteobacteria	Neisseriales	0	0	0	0.0008	0.0098	0.0006	0	0.0004	0.6002	0	0	0	0.0004	0.0004	0	0	0	0	0	0.0042	0.0002	0.0002	0	0	0	0
Bacteria	Proteobacteria	Betaproteobacteria	Procabacteriales	0	0	0	0	0	0	0	0	0	0	0	0	0	0	0	0	0	0	0	0	0	0	0	0	0	0
Bacteria	Proteobacteria	Betaproteobacteria	Rhodocyclales	0.0116	0.02	0.0122	0.026	0.0116	0.0078	0.0122	0.0156	0.0054	0.0034	0.0038	0.0036	0.0072	0.0018	0.0032	0.004	0.004	0.0002	0.0026	0.021	0.004	0.0094	0.0034	0.0022	0.0054	0.0028
Bacteria	Proteobacteria	Deltaproteobacteria	Desulfarculales	0.0002	0.0008	0.0002	0.0006	0.0004	0.0002	0.0004	0.001	0.0002	0	0.0026	0.0002	0.0026	0.0024	0.0014	0.001	0	0.0004	0	0.0004	0.0002	0.0012	0.0008	0.0008	0.0028	0.0022
Bacteria	Proteobacteria	Deltaproteobacteria	Desulfovibrionales	0.0118	0.028	0.039	0.042	0.0154	0.0168	0.0266	0.0226	0.01	0.012	0.0162	0.0126	0.023	0.0186	0.0244	0.0196	0.0132	0.004	0.0068	0.0186	0.0074	0.0178	0.02	0.017	0.0258	0.0176
Bacteria	Proteobacteria	Gammaproteobacteria	Aeromonadales	0	0	0	0	0	0.0002	0	0	0	0.0002	0	0	0	0	0	0	0	0.0006	0	0	0	0	0	0	0	0
Bacteria	Proteobacteria	Gammaproteobacteria	Alteromonadales	0.0004	0.0008	0.0012	0.0002	0.0006	0.0018	0.0002	0.0002	0.0026	0.0004	0.0034	0.0004	0.0004	0.0014	0.0012	0	0.0002	0.0118	0.0006	0.0008	0.0008	0.0022	0.0006	0.002	0.008	0.0232
Bacteria	Proteobacteria	Gammaproteobacteria	Enterobacteriales	0	0.0016	0.0006	0.0008	0.006	0	0.0004	0.0006	0.003	0.0006	0.0018	0.0154	0.0018	0.0026	0.0028	0.0032	0.0002	0.0718	0.0026	0	0.0016	0	0.0026	0.0036	0.0428	0.0006
Bacteria	Proteobacteria	Gammaproteobacteria	Oceanospirillales	0.0014	0.0008	0.0014	0.0028	0.001	0.0034	0.0006	0.0006	0.0036	0	0.0038	0.0008	0.0006	0.0018	0.0014	0	0.0002	0.0172	0.0002	0.0012	0.0034	0.0042	0.001	0.0016	0.0146	0.0252
Bacteria	Proteobacteria	Gammaproteobacteria	Pseudomonadales	0.0002	0	0.0002	0.0002	0	0.0018	0.0004	0.004	0.0048	0.0004	0.001	0.0182	0.0014	0.0012	0.003	0.001	0.0002	0.002	0.0002	0	0.0002	0.0002	0.0028	0	0.0004	0
Bacteria	Proteobacteria	Gammaproteobacteria	Xanthomonadales	0	0	0	0	0	0	0	0	0	0	0	0	0	0	0	0	0	0	0	0	0	0.001	0	0.0002	0.0004	0.0034
Bacteria	Proteobacteria	TA18	CV90	0	0.0002	0	0.0012	0	0	0.0002	0	0	0	0	0	0.0004	0	0.0004	0	0	0	0	0	0	0	0	0.0002	0.0002	0
Bacteria	SR1	Other	Other	0.0014	0	0.0004	0.0008	0.0012	0.0012	0.001	0.0004	0.0004	0.0056	0.004	0.0072	0.0188	0.0058	0.0192	0.0076	0.0196	0.0002	0.0022	0.0012	0.0008	0.0006	0.0034	0.0052	0.008	0
Bacteria	Spirochaetes	Leptospirae	Leptospirales	0.001	0.003	0.0016	0.0014	0.0006	0.0006	0.0036	0.0014	0.0002	0.0004	0.0002	0.001	0.0004	0.0002	0	0	0	0	0.0002	0.0002	0	0	0	0	0.0004	0
Bacteria	Spirochaetes	Spirochaetes	Spirochaetales	0.5814	0.3694	0.5248	0.5194	0.268	0.4524	0.3866	0.413	0.119	0.3672	0.3164	0.4382	0.156	0.3026	0.2358	0.2802	0.2214	0.1768	0.3826	0.4812	0.5096	0.6058	0.407	0.4834	0.3748	0.3436
Bacteria	Synergistetes	Synergistia	Synergistales	0.0086	0.0152	0.0074	0.0058	0.0066	0.006	0.017	0.0172	0.0048	0.0102	0.011	0.01	0.0094	0.008	0.009	0.0096	0.0054	0.0028	0.0094	0.0116	0.0034	0.0134	0.0084	0.0078	0.0144	0.0156
Bacteria	Tenericutes	Mollicutes	Mycoplasmatales	0.0028	0.007	0.0052	0.007	0.029	0.0048	0.0076	0.0058	0.0038	0.0102	0.0108	0.0094	0.0114	0.0346	0.019	0.0156	0.0172	0.0066	0.014	0.0218	0.0212	0.0052	0.0118	0.0074	0.0054	0.009
Bacteria	Verrucomicrobia	Methylacidiphilae	Methylacidiphilales	0.001	0.0012	0.0016	0.0008	0.0004	0.0018	0.0016	0.0014	0	0	0.0004	0.0004	0	0	0	0	0	0	0	0	0	0	0.0002	0	0	0
Bacteria	Verrucomicrobia	Opitutae	Other	0	0	0	0	0	0.0002	0	0	0.0006	0	0	0	0	0	0	0	0	0	0	0	0	0	0	0	0	0
Bacteria	Verrucomicrobia	Opitutae	HA64	0.0006	0.0034	0.0022	0.0018	0.0018	0.0024	0.0036	0.0022	0.0004	0.0016	0.0022	0.001	0.0012	0.0062	0.0036	0.0008	0.0016	0.0022	0.0002	0.003	0.0016	0.0006	0.0014	0.0012	0.0008	0.002
Bacteria	Verrucomicrobia	Opitutae	Opitutales	0	0.0002	0.0002	0.0002	0	0	0.0002	0.0002	0	0	0.0004	0.0002	0	0	0	0	0	0	0	0	0	0	0	0.0002	0	0.0006
Bacteria	Verrucomicrobia	Spartobacteria	Chthoniobacterales	0.0014	0.0016	0.0012	0.001	0.001	0.0004	0.0012	0.0022	0	0	0.0006	0.0004	0.0004	0	0	0	0	0	0	0	0	0	0	0	0	0
Bacteria	Verrucomicrobia	Verrucomicrobiae	Verrucomicrobiales	0	0	0	0	0	0	0	0	0	0	0.0004	0	0	0	0	0	0	0	0	0	0	0	0	0	0	0
Bacteria	ZB3	Rs-J96	Other	0.0012	0.0008	0.0004	0.0008	0.0008	0.0006	0.001	0.0006	0.0004	0.0004	0.0018	0.0004	0	0.0006	0	0.0004	0.0002	0.0002	0.0012	0.001	0.0008	0.0002	0.003	0.0016	0.001	0.0036
Unassigned	Other	Other	Other	0.0146	0.0182	0.0212	0.0186	0.023	0.0204	0.0342	0.0162	0.006	0.0116	0.0146	0.007	0.0056	0.0148	0.0086	0.011	0.009	0.01	0.011	0.0068	0.011	0.0132	0.009	0.0134	0.0074	0.0094

## Sheet: Original Mulch
domain	phylum	class	order	OM.1.A	OM.1.B	OM.1.D	OM.2.A	OM.2.B	OM.2.C	OM.3.A	OM.3.C	OM.7.C	OM.7.D	OM.7.E	OM.14.B	OM.14.C	OM.14.D	OM.21.A	OM.21.B	OM.21.C	OM.28.B	OM.28.C	OM.28.D	OM.35.A	OM.35.B	OM.35.C	OM.42.A	OM.42.B	OM.42.C	OM.49.A	OM.49.D
Archaea	Euryarchaeota	Methanomicrobia	Methanomicrobiales	0.001	0.0026	0.0066	0.0106	0.0142	0.0032	0.0016	0.0066	0.0046	0.0008	0.002	0.0036	0.0012	0.0034	0.007	0.0178	0.003	0.0018	0.0008	0.0008	0.0012	0.002	0.0022	0.0018	0.0012	0.0034	0.0028	0
Archaea	Euryarchaeota	Thermoplasmata	E2	0	0.0002	0	0	0	0.0002	0	0.0002	0	0.0014	0.0022	0	0	0	0	0	0	0	0	0	0	0	0	0.0002	0	0	0.0004	0
Bacteria	Actinobacteria	Actinobacteria	Actinomycetales	0.0066	0.0018	0.0082	0.0072	0.0064	0.0074	0.0012	0.0076	0.0142	0.0078	0.0094	0.0194	0.0178	0.0428	0.0132	0.008	0.011	0.011	0.0056	0.0054	0.0068	0.0062	0.0074	0.0046	0.008	0.0092	0.0106	0.0022
Bacteria	Actinobacteria	Actinobacteria	Bifidobacteriales	0	0	0	0	0	0	0	0	0	0	0	0	0	0	0	0.0006	0	0	0	0	0	0	0	0	0	0	0	0
Bacteria	Actinobacteria	Coriobacteriia	Coriobacteriales	0.021	0.0026	0.0084	0.0052	0.023	0.0058	0.0054	0.0104	0.01	0.0214	0.022	0.0062	0.007	0.0092	0.0084	0.0082	0.0044	0.0062	0.009	0.0182	0.0092	0.006	0.0062	0.0052	0.0076	0.009	0.0068	0.0014
Bacteria	Bacteroidetes	Bacteroidia	Bacteroidales	0.09	0.0962	0.0998	0.2198	0.2836	0.1466	0.2012	0.2878	0.1572	0.1304	0.1552	0.2512	0.2484	0.1662	0.278	0.2192	0.1976	0.2392	0.241	0.2786	0.1566	0.1674	0.2466	0.2568	0.2782	0.3304	0.1348	0.1988
Bacteria	Bacteroidetes	Flavobacteriia	Flavobacteriales	0	0	0.0002	0.0004	0.0012	0.0002	0	0.0008	0.0002	0	0.0004	0	0.0004	0.0002	0.0004	0.0028	0	0	0	0.0002	0.0004	0.0008	0.0016	0.0002	0.0002	0.0006	0.0004	0.0002
Bacteria	Bacteroidetes	Saprospirae	Saprospirales	0	0	0	0	0	0	0	0	0	0	0	0	0	0	0	0	0	0	0	0	0	0	0	0	0	0	0	0
Bacteria	Bacteroidetes	Sphingobacteriia	Sphingobacteriales	0	0	0	0	0	0	0	0	0.0002	0	0	0	0.0004	0	0	0.0004	0	0	0	0	0	0	0	0	0	0.0002	0	0
Bacteria	Deferribacteres	Deferribacteres	Deferribacterales	0	0	0	0.0002	0.0002	0	0.0002	0	0	0	0	0	0	0	0.0002	0	0.0002	0.0002	0.0002	0	0.0004	0	0.0002	0.0002	0	0.0002	0	0
Bacteria	Elusimicrobia	Elusimicrobia	Elusimicrobiales	0.0008	0.0016	0.0026	0.0016	0.0032	0.0026	0.0038	0.0028	0.0024	0.0008	0.001	0.0018	0.0046	0.0028	0.0052	0.0068	0.003	0.0062	0.004	0.006	0.0014	0.0032	0.0042	0.0024	0.0078	0.0052	0.0084	0.0002
Bacteria	Elusimicrobia	Endomicrobia	Endomicrobiales	0.1058	0.1482	0.111	0.0798	0.0676	0.0944	0.1232	0.0854	0.0778	0.0968	0.1042	0.1204	0.0984	0.1396	0.105	0.1572	0.1626	0.1038	0.1348	0.1052	0.165	0.1018	0.1162	0.1028	0.137	0.11	0.1036	0.126
Bacteria	Fibrobacteres	TG3	Other	0	0	0	0	0	0	0	0	0	0	0	0	0	0	0	0	0	0	0	0	0	0	0	0	0	0	0	0
Bacteria	Firmicutes	Bacilli	Other	0	0.0002	0	0.0002	0.0012	0.0012	0	0.0004	0	0.0002	0.0002	0	0.0004	0	0	0	0	0.0004	0	0.0002	0	0.0006	0.0008	0	0	0	0.0002	0
Bacteria	Firmicutes	Bacilli	Lactobacillales	0.0026	0.0066	0.0114	0.0066	0.0202	0.0294	0.002	0.0046	0.0056	0.0012	0.0018	0.0102	0.0036	0.013	0.01	0.0154	0.0058	0.0142	0.0038	0.0062	0.0048	0.004	0.0006	0.0034	0.006	0.0114	0.0042	0.0022
Bacteria	Firmicutes	Bacilli	Turicibacterales	0	0	0	0	0	0	0	0	0	0	0	0	0	0	0	0.0004	0	0	0	0	0	0	0	0	0	0	0	0
Bacteria	Firmicutes	Clostridia	Clostridiales	0.101	0.0872	0.1292	0.1338	0.2106	0.1478	0.0912	0.177	0.1634	0.1766	0.1758	0.1662	0.2068	0.1578	0.1474	0.152	0.1064	0.1368	0.128	0.1508	0.1194	0.1148	0.1638	0.1394	0.1534	0.1462	0.1478	0.2604
Bacteria	Firmicutes	Erysipelotrichi	Erysipelotrichales	0.0002	0	0	0.0004	0	0.0004	0.0002	0.0008	0	0.0002	0.0008	0	0.0002	0.0012	0	0.0006	0.0002	0.0002	0.0006	0.0002	0.0002	0	0	0	0	0.0002	0	0
Bacteria	Fusobacteria	Fusobacteriia	Fusobacteriales	0.0006	0.0038	0.0034	0.0004	0.0076	0.0034	0.0024	0.0012	0.0076	0.0012	0.001	0.002	0.002	0.0048	0.001	0.0074	0	0.0016	0.0006	0.0008	0	0.0012	0.0016	0.0004	0.0006	0.0028	0.0064	0
Bacteria	Planctomycetes	Other	Other	0	0	0	0.0002	0.0002	0.0002	0	0.001	0.0002	0.0006	0	0.0006	0	0.0004	0.0002	0	0	0.0006	0.0002	0	0	0.0004	0.0002	0.0004	0.0002	0.0004	0.0006	0
Bacteria	Planctomycetes	HA49	PeHg47	0	0	0	0	0	0	0	0	0	0	0	0	0	0	0	0	0	0	0	0	0	0	0	0	0	0	0	0
Bacteria	Planctomycetes	Planctomycetia	Pirellulales	0.0008	0.0014	0.0018	0.0006	0.0016	0.0032	0.0012	0.0014	0.0046	0.0028	0.0012	0.0044	0.0032	0.0018	0.0048	0.0076	0.0016	0.0016	0.0012	0.0022	0.001	0.0014	0.0048	0.0028	0.0036	0.007	0.0026	0.0002
Bacteria	Proteobacteria	Alphaproteobacteria	Other	0.0006	0.0006	0.0008	0	0.0004	0.0004	0.0012	0.0004	0.0018	0.0002	0	0.0002	0	0.0002	0.0002	0.0002	0.0004	0.0006	0.0012	0.0002	0.0004	0	0.001	0.0002	0.0008	0.0008	0.0006	0.0012
Bacteria	Proteobacteria	Alphaproteobacteria	Caulobacterales	0	0	0	0	0	0	0	0	0	0	0	0	0	0	0	0	0	0	0	0	0	0	0	0	0	0	0.0002	0
Bacteria	Proteobacteria	Alphaproteobacteria	RF32	0	0	0.0002	0.0012	0.005	0.0006	0.0002	0.0012	0.0004	0.0002	0.0008	0.0008	0.0014	0	0.0012	0.0002	0	0.0008	0.0004	0.001	0.0004	0	0.0006	0.0006	0.0012	0.0002	0.001	0.0004
Bacteria	Proteobacteria	Alphaproteobacteria	Rhizobiales	0.0018	0.0004	0.0008	0.0008	0.001	0.001	0.0008	0	0	0	0	0	0	0	0	0	0	0	0	0	0	0	0	0	0	0	0	0
Bacteria	Proteobacteria	Alphaproteobacteria	Rhodospirillales	0.001	0.001	0	0.0066	0.0006	0.0006	0.0026	0.0026	0.0002	0.0026	0.0014	0.0024	0.0002	0	0	0.0024	0.0004	0.0002	0.0006	0.0014	0.0008	0	0.0004	0.0012	0.0002	0.0024	0.0008	0.0004
Bacteria	Proteobacteria	Alphaproteobacteria	Rickettsiales	0.008	0.0132	0.0082	0.007	0.0092	0.0092	0.017	0.006	0.0116	0.0082	0.0086	0.006	0.0084	0.0062	0.0088	0.0142	0.012	0.005	0.007	0.0048	0.008	0.0042	0.0034	0.0106	0.0076	0.0076	0.008	0.0044
Bacteria	Proteobacteria	Alphaproteobacteria	Sphingomonadales	0.0008	0.001	0.0006	0.0004	0.0006	0.0006	0.0002	0	0	0	0	0	0	0	0	0	0	0	0	0	0	0	0	0	0	0	0	0
Bacteria	Proteobacteria	Betaproteobacteria	Burkholderiales	0.0008	0	0.0016	0.0008	0.0012	0.0004	0.001	0.0016	0.0012	0.0004	0.0012	0.0014	0.0024	0.0006	0.001	0.0012	0.0006	0.0028	0.0016	0.002	0.0002	0.001	0.0006	0.0008	0.0008	0.0006	0.002	0.0002
Bacteria	Proteobacteria	Betaproteobacteria	Methylophilales	0	0	0	0	0	0	0	0	0	0	0	0	0	0	0	0	0	0	0	0	0	0	0	0	0	0	0	0
Bacteria	Proteobacteria	Betaproteobacteria	Neisseriales	0.0008	0.001	0.0002	0.0002	0.0012	0.001	0	0.0002	0.0006	0.0004	0.0002	0	0	0.001	0	0	0	0	0.0008	0.0014	0	0	0.0002	0	0.0008	0.0014	0	0.0004
Bacteria	Proteobacteria	Betaproteobacteria	Procabacteriales	0	0	0	0	0	0	0	0	0	0	0	0	0	0	0	0	0	0	0	0	0	0	0	0	0	0	0	0
Bacteria	Proteobacteria	Betaproteobacteria	Rhodocyclales	0.0238	0.013	0.0092	0.01	0.0442	0.019	0.0078	0.0232	0.0086	0.0236	0.0122	0.004	0.0088	0.0032	0.003	0.0064	0.0012	0.0064	0.0078	0.0068	0.0042	0.004	0.0046	0.0056	0.0042	0.0022	0.0038	0.0008
Bacteria	Proteobacteria	Deltaproteobacteria	Desulfarculales	0.0006	0.0002	0.0006	0.0002	0	0.0016	0	0.0014	0.0002	0.0002	0.0008	0.0002	0.0002	0.0004	0.0004	0.0004	0.001	0.0002	0.0004	0.0002	0	0	0.0008	0.0004	0	0.0002	0.0008	0
Bacteria	Proteobacteria	Deltaproteobacteria	Desulfovibrionales	0.0384	0.0156	0.0184	0.0138	0.0206	0.0078	0.0322	0.021	0.0172	0.0288	0.0272	0.0094	0.0126	0.0132	0.0164	0.0198	0.0108	0.0112	0.0138	0.0144	0.0178	0.017	0.0086	0.0084	0.0112	0.013	0.0104	0.0038
Bacteria	Proteobacteria	Gammaproteobacteria	Aeromonadales	0	0	0	0	0	0	0	0	0	0	0	0	0	0	0	0	0	0	0	0	0	0	0	0	0	0.0002	0	0.074
Bacteria	Proteobacteria	Gammaproteobacteria	Alteromonadales	0.0004	0.0002	0	0.0002	0.001	0	0.0014	0.0018	0	0.001	0	0.0004	0.002	0.0004	0.0002	0.0032	0	0.0002	0.0004	0.0002	0.0008	0.0004	0.0002	0.0008	0	0.001	0.0046	0
Bacteria	Proteobacteria	Gammaproteobacteria	Enterobacteriales	0.0016	0.001	0.0016	0.0006	0.0184	0.0014	0	0	0.0002	0	0	0.0006	0.0014	0.0002	0.0004	0.0032	0	0.0004	0.0006	0.0044	0	0.0004	0	0.0002	0.0048	0.0014	0.0014	0.0002
Bacteria	Proteobacteria	Gammaproteobacteria	Oceanospirillales	0.0008	0	0.0002	0.0006	0.0002	0.0006	0.0024	0.0028	0.0002	0.0006	0.0002	0.0002	0.002	0.0002	0.0008	0.0064	0.0008	0	0	0.0004	0.0002	0.0004	0.0006	0.0006	0.0008	0.001	0.0044	0
Bacteria	Proteobacteria	Gammaproteobacteria	Pseudomonadales	0	0.0094	0.0006	0.0004	0.0032	0.0014	0.0004	0	0.0006	0.0006	0	0	0.0012	0	0	0.0002	0	0	0	0	0	0	0	0	0	0.0006	0	0
Bacteria	Proteobacteria	Gammaproteobacteria	Xanthomonadales	0	0	0	0	0	0	0	0	0	0	0	0	0	0	0	0	0	0	0	0.0002	0	0	0	0	0	0	0.0004	0
Bacteria	Proteobacteria	TA18	CV90	0.0004	0.0004	0.0006	0	0.0002	0	0	0.0006	0.001	0.0006	0.0006	0.0006	0.0016	0.0012	0.0032	0.0024	0.0002	0.0004	0.002	0.0008	0	0	0.0004	0.0012	0.0028	0.0024	0.0012	0
Bacteria	SR1	Other	Other	0.0008	0.001	0.0058	0.0028	0.0016	0.0026	0.0018	0.0048	0.0016	0.0014	0.0012	0.0084	0.0152	0.0058	0.0228	0.0282	0.0022	0.0116	0.009	0.0102	0.0088	0.0048	0.0056	0.0042	0.0218	0.0154	0.003	0
Bacteria	Spirochaetes	Leptospirae	Leptospirales	0.0014	0.0012	0.0008	0.0008	0.0022	0.0008	0.0032	0.0048	0.0026	0.0024	0.0016	0.002	0.0034	0.0008	0.002	0.0016	0.0008	0.0018	0.002	0.001	0.001	0.0006	0.0014	0.0016	0.0014	0.001	0.002	0
Bacteria	Spirochaetes	Spirochaetes	Spirochaetales	0.549	0.552	0.5308	0.4432	0.199	0.4716	0.4596	0.2968	0.448	0.443	0.4248	0.3378	0.3016	0.3772	0.3212	0.254	0.4408	0.3956	0.3788	0.3314	0.4502	0.501	0.363	0.3928	0.2866	0.2426	0.4846	0.3032
Bacteria	Synergistetes	Synergistia	Synergistales	0.0096	0.0084	0.012	0.0148	0.0128	0.0068	0.0086	0.0108	0.0116	0.0106	0.0088	0.009	0.0066	0.0082	0.0092	0.0104	0.0074	0.0064	0.0084	0.0074	0.0036	0.0168	0.013	0.0164	0.0084	0.0078	0.008	0.0014
Bacteria	Tenericutes	Mollicutes	Mycoplasmatales	0.0036	0.0078	0.0036	0.0028	0.006	0.0068	0.0042	0.0064	0.008	0.0048	0.006	0.0048	0.004	0.014	0.0044	0.008	0.0058	0.0052	0.0074	0.0076	0.0112	0.0126	0.0082	0.0056	0.0142	0.0204	0.007	0.0074
Bacteria	Verrucomicrobia	Methylacidiphilae	Methylacidiphilales	0.001	0.0012	0.001	0.0004	0.002	0.002	0.0008	0.0034	0.0016	0.001	0.0012	0.0004	0.0012	0.0006	0.0014	0.0048	0	0.002	0.0012	0.0018	0.0018	0.001	0.001	0.0004	0.0016	0.003	0.0002	0
Bacteria	Verrucomicrobia	Opitutae	Other	0.0002	0	0	0	0	0	0	0.0002	0	0	0	0	0	0	0	0	0	0	0	0	0	0	0	0	0	0	0	0.0002
Bacteria	Verrucomicrobia	Opitutae	HA64	0.001	0.002	0.001	0.0016	0.0004	0.0012	0.0024	0.0018	0.0032	0.0016	0.001	0.0012	0.0014	0.0022	0.0016	0.001	0.0016	0.0012	0.0034	0.0016	0.0036	0.0012	0.0018	0.001	0.0044	0.0034	0.0014	0.0016
Bacteria	Verrucomicrobia	Opitutae	Opitutales	0	0	0	0	0.0002	0	0	0	0	0.0002	0.0002	0	0.0002	0.0002	0.0002	0.0008	0	0	0.0004	0.0004	0.0002	0.0002	0.0002	0	0.0006	0.0004	0.0006	0
Bacteria	Verrucomicrobia	Spartobacteria	Chthoniobacterales	0.0014	0.0008	0.0018	0.001	0.0018	0.0026	0.0006	0.0012	0.0004	0.0044	0.0016	0.0016	0.0014	0.0014	0.0018	0.0092	0.0004	0.0014	0.0026	0.003	0.0004	0.0014	0.0052	0.0034	0.0034	0.0044	0.0032	0
Bacteria	Verrucomicrobia	Verrucomicrobiae	Verrucomicrobiales	0	0	0	0	0	0	0	0	0	0	0	0	0	0	0	0.0006	0	0	0	0	0	0	0	0	0	0	0	0
Bacteria	ZB3	Rs-J96	Other	0.0014	0.0006	0.0002	0.0008	0	0.0016	0.0008	0.0004	0.0004	0.001	0.0008	0.0008	0.0006	0.0016	0.0006	0.0002	0.002	0	0.0002	0.0006	0.0014	0.0008	0.0004	0.0006	0.0006	0.001	0.0002	0.0012
Unassigned	Other	Other	Other	0.0204	0.0156	0.0168	0.022	0.0262	0.0124	0.0172	0.0186	0.0308	0.02	0.0224	0.0218	0.0278	0.018	0.0184	0.0166	0.0158	0.0228	0.0202	0.022	0.0186	0.0224	0.0224	0.0228	0.018	0.0294	0.0206	0.0076

## Sheet: Birch
domain	phylum	class	order	B.1.B	B.1.C	B.1.E	B.2.D	B.2.E	B.3.A	B.3.B	B.3.C	B.7.E	B.7.B	B.14.A	B.21.A	B.21.B	B.21.E	B.28.A	B.28.B	B.28.C	B.35.A	B.35.D	B.35.E	B.42.C	B.42.D	B.42.E	B.49.A	B.49.C	B.49.E
Archaea	Euryarchaeota	Methanomicrobia	Methanomicrobiales	0.0024	0.0034	0.0028	0.0042	0.011	0.0002	0.003	0.0068	0.001	0.0014	0.0082	0.0092	0.0038	0.0088	0.0006	0	0.0002	0.0024	0.0022	0.0056	0.001	0.0012	0.0006	0.0004	0.0014	0.0012
Archaea	Euryarchaeota	Thermoplasmata	E2	0	0	0.0002	0	0	0.0002	0.0002	0.0002	0	0.0002	0	0	0	0	0	0	0	0.0006	0.0002	0.0004	0	0.0004	0	0	0	0
Bacteria	Actinobacteria	Actinobacteria	Actinomycetales	0.0132	0.0038	0.0036	0.0058	0.015	0.006	0.0088	0.0076	0.0062	0.0148	0.021	0.025	0.0448	0.0092	0.0052	0.0132	0.0044	0.0058	0.0104	0.0152	0.0126	0.0074	0.0346	0.0026	0.0042	0.0068
Bacteria	Actinobacteria	Actinobacteria	Bifidobacteriales	0	0	0	0	0	0	0	0	0	0	0.0008	0	0	0	0	0	0	0	0	0	0	0	0	0.0002	0	0
Bacteria	Actinobacteria	Coriobacteriia	Coriobacteriales	0.0054	0.0074	0.0044	0.013	0.013	0.0068	0.0078	0.0068	0.0108	0.015	0.0212	0.0142	0.006	0.0138	0.0108	0.0002	0.0016	0.0126	0.015	0.021	0.0084	0.0022	0.0036	0.0014	0.0042	0.005
Bacteria	Bacteroidetes	Bacteroidia	Bacteroidales	0.1316	0.1894	0.1144	0.2266	0.237	0.1092	0.1314	0.1714	0.1582	0.1332	0.1728	0.0596	0.4038	0.1796	0.3056	0.0246	0.199	0.1022	0.071	0.113	0.1188	0.053	0.5064	0.3124	0.2716	0.3026
Bacteria	Bacteroidetes	Flavobacteriia	Flavobacteriales	0.0008	0.0002	0	0.0002	0	0.0006	0	0	0.0092	0.0028	0.0064	0.0008	0.0024	0.003	0.0034	0	0.0018	0	0.0014	0.0006	0.0006	0.0004	0.001	0	0.0004	0
Bacteria	Bacteroidetes	Saprospirae	Saprospirales	0	0	0	0	0	0	0.0002	0	0	0	0	0	0	0.0008	0	0	0	0	0	0	0	0	0	0	0	0.0004
Bacteria	Bacteroidetes	Sphingobacteriia	Sphingobacteriales	0	0	0	0	0	0	0	0	0	0	0	0	0	0.0002	0.0002	0	0.0002	0	0	0.0002	0	0	0	0	0	0
Bacteria	Deferribacteres	Deferribacteres	Deferribacterales	0.0002	0.0002	0	0	0.0002	0.0002	0.0002	0	0	0	0.0004	0.0002	0	0	0.0002	0	0	0	0	0	0	0	0.0004	0	0.0002	0
Bacteria	Elusimicrobia	Elusimicrobia	Elusimicrobiales	0.0024	0.0054	0.0022	0.0012	0.005	0.0026	0.0012	0.0016	0.0034	0.0014	0.0022	0.0006	0	0.003	0.0106	0.0002	0	0.0024	0.0014	0.0024	0.003	0.0016	0.0028	0.001	0.0014	0.0012
Bacteria	Elusimicrobia	Endomicrobia	Endomicrobiales	0.1192	0.0592	0.066	0.0928	0.117	0.128	0.1042	0.0986	0.1014	0.0968	0.1576	0.1486	0.1482	0.0606	0.1756	0.2758	0.18	0.2404	0.108	0.1614	0.2352	0.1444	0.1146	0.0762	0.106	0.0882
Bacteria	Fibrobacteres	TG3	Other	0	0	0	0	0	0	0	0	0	0	0	0	0	0	0	0	0	0	0	0	0	0	0	0	0	0
Bacteria	Firmicutes	Bacilli	Other	0.0004	0.0018	0	0.0004	0.0016	0	0	0.0004	0.0002	0.0002	0.0004	0.0002	0	0	0	0	0	0	0	0.0002	0	0	0.0002	0	0.0004	0
Bacteria	Firmicutes	Bacilli	Lactobacillales	0.0096	0.0056	0.0038	0.0136	0.0288	0.0052	0.006	0.0112	0.0092	0.0072	0.0528	0.0142	0.0394	0.0208	0.01	0.0094	0.0346	0.0058	0.0148	0.0194	0.007	0.0078	0.013	0.004	0.0054	0.0052
Bacteria	Firmicutes	Bacilli	Turicibacterales	0	0	0	0	0	0	0	0	0	0	0.0004	0	0	0	0	0	0	0	0	0	0	0	0	0	0	0
Bacteria	Firmicutes	Clostridia	Clostridiales	0.1432	0.1792	0.1006	0.1406	0.1498	0.0878	0.1404	0.1542	0.1572	0.1734	0.1766	0.0826	0.1388	0.0828	0.0728	0.0394	0.0686	0.0848	0.1234	0.1258	0.1126	0.081	0.0246	0.324	0.3122	0.2272
Bacteria	Firmicutes	Erysipelotrichi	Erysipelotrichales	0	0.001	0	0.0002	0.0008	0	0.0002	0	0	0.0004	0.0008	0.0002	0.002	0.0004	0.0008	0	0.0002	0.0002	0.0002	0.0002	0.0002	0	0	0.0002	0.0002	0
Bacteria	Fusobacteria	Fusobacteriia	Fusobacteriales	0.0006	0.0014	0.0004	0.0034	0.0032	0.0008	0.0018	0.0042	0.0004	0.0024	0.0016	0	0.002	0.0086	0.0024	0	0.013	0.0062	0.006	0.0106	0.0018	0	0.0162	0.0002	0.0006	0.0016
Bacteria	Planctomycetes	Other	Other	0.0002	0.0002	0.0004	0	0	0.0006	0.0004	0.001	0.0002	0	0.0002	0	0.0002	0.0004	0.0002	0	0	0	0	0.0004	0	0.0002	0.0008	0	0.0004	0.0002
Bacteria	Planctomycetes	HA49	PeHg47	0	0	0	0	0	0	0	0	0	0	0	0	0	0	0	0	0	0	0	0	0	0	0	0	0	0
Bacteria	Planctomycetes	Planctomycetia	Pirellulales	0.0028	0.0032	0.0008	0.0034	0.0012	0.001	0.0002	0.003	0.002	0.0004	0.0026	0.0022	0.0062	0.002	0.0012	0.0004	0.0006	0.0026	0.0016	0.0028	0.0022	0.0008	0.0036	0.0008	0.0006	0.0008
Bacteria	Proteobacteria	Alphaproteobacteria	Other	0.0008	0	0.0002	0.0002	0.0004	0.0006	0.0004	0.0012	0.0004	0.0006	0.0002	0	0	0	0.0004	0.0002	0.001	0	0.0002	0.0006	0.0002	0	0.0006	0.0004	0.0004	0.0002
Bacteria	Proteobacteria	Alphaproteobacteria	Caulobacterales	0	0	0	0	0	0	0	0	0	0	0	0	0	0	0	0	0	0	0	0	0	0	0.0002	0	0	0
Bacteria	Proteobacteria	Alphaproteobacteria	RF32	0.0012	0	0.0004	0.0026	0.002	0	0.0004	0.0008	0.001	0.0004	0.0004	0	0	0.0006	0.0012	0	0	0	0.0002	0.0008	0.0002	0	0.0008	0.0002	0.0002	0
Bacteria	Proteobacteria	Alphaproteobacteria	Rhizobiales	0.0012	0.0016	0.0006	0.0008	0.0002	0.0004	0	0	0	0	0	0	0	0	0	0	0	0	0	0	0	0.0002	0	0	0	0
Bacteria	Proteobacteria	Alphaproteobacteria	Rhodospirillales	0	0.0004	0.002	0.0014	0	0.0004	0.0014	0.0006	0.001	0.0012	0.001	0.0004	0.0002	0.0006	0.0166	0	0	0.0004	0.001	0.002	0.001	0.0008	0.0002	0.0014	0.0002	0.0006
Bacteria	Proteobacteria	Alphaproteobacteria	Rickettsiales	0.0076	0.0132	0.0114	0.0132	0.0102	0.009	0.0118	0.0098	0.0058	0.01	0.0048	0.0076	0.0016	0.006	0.0034	0.013	0.0088	0.0082	0.0038	0.0066	0.011	0.0052	0.0012	0.001	0.003	0.0026
Bacteria	Proteobacteria	Alphaproteobacteria	Sphingomonadales	0.0006	0.0018	0.0006	0.0008	0.0002	0	0	0	0	0	0	0	0	0	0	0	0	0	0	0	0	0	0	0	0	0
Bacteria	Proteobacteria	Betaproteobacteria	Burkholderiales	0.0004	0.0006	0.0004	0.0004	0.0036	0.0002	0.0014	0.001	0.0012	0.0008	0.0012	0.001	0.0008	0.0018	0.0004	0.0002	0.0004	0.0002	0.001	0.0012	0.0004	0.0002	0.001	0.0026	0.0004	0.0012
Bacteria	Proteobacteria	Betaproteobacteria	Methylophilales	0	0	0	0	0	0	0	0	0	0	0	0	0	0	0	0	0	0	0	0	0	0	0	0	0	0
Bacteria	Proteobacteria	Betaproteobacteria	Neisseriales	0	0	0.0014	0.0024	0.0008	0.0008	0	0	0	0.0002	0	0.0002	0	0.0012	0	0	0.0084	0	0.0006	0.0004	0.001	0.0006	0.0006	0.0004	0	0
Bacteria	Proteobacteria	Betaproteobacteria	Procabacteriales	0	0	0	0	0	0	0	0	0	0	0	0	0	0	0	0	0	0	0	0	0	0	0	0	0	0
Bacteria	Proteobacteria	Betaproteobacteria	Rhodocyclales	0.0094	0.008	0.015	0.0106	0.0126	0.0114	0.0056	0.0064	0.0076	0.0064	0.0068	0.001	0.018	0.0056	0.005	0.0006	0.0056	0.0036	0.0056	0.0078	0.0074	0.0042	0.014	0.0022	0.002	0.0038
Bacteria	Proteobacteria	Deltaproteobacteria	Desulfarculales	0.0006	0.0004	0.0004	0.0008	0.0004	0.0002	0	0.0002	0.001	0.0002	0	0.0004	0	0.0008	0.0004	0	0.0002	0	0.0002	0	0.0002	0	0.001	0.0002	0	0.0006
Bacteria	Proteobacteria	Deltaproteobacteria	Desulfovibrionales	0.009	0.0088	0.0136	0.0126	0.014	0.0246	0.0188	0.0244	0.0166	0.0122	0.0166	0.006	0.0164	0.024	0.0194	0.0088	0.0114	0.015	0.025	0.0354	0.0368	0.0178	0.0194	0.0272	0.0302	0.04
Bacteria	Proteobacteria	Gammaproteobacteria	Aeromonadales	0	0	0	0	0	0	0	0	0	0.0002	0	0	0	0	0	0	0	0	0	0	0	0	0	0.0706	0.0038	0.0144
Bacteria	Proteobacteria	Gammaproteobacteria	Alteromonadales	0.0004	0.0006	0.0002	0.0022	0.0012	0.0002	0.004	0.0006	0.0006	0.0002	0.001	0.001	0	0	0.0008	0.0004	0.0012	0.0002	0.0002	0.0002	0	0	0.001	0.0014	0	0.0006
Bacteria	Proteobacteria	Gammaproteobacteria	Enterobacteriales	0	0.0012	0.0004	0.0016	0.001	0.0002	0.0016	0.0004	0.0018	0.0004	0.0014	0	0.0004	0.0146	0.0002	0	0.009	0.0002	0.0002	0.0004	0.0008	0.0006	0.0024	0	0	0.0012
Bacteria	Proteobacteria	Gammaproteobacteria	Oceanospirillales	0.0006	0.0004	0	0.0036	0.0008	0.0012	0.004	0	0.0002	0.0006	0.0014	0.002	0.0012	0.0004	0.0002	0.0014	0.0006	0.0006	0	0	0.0002	0	0.0016	0.0034	0.0006	0.0014
Bacteria	Proteobacteria	Gammaproteobacteria	Pseudomonadales	0.0004	0.0008	0	0.0004	0	0	0.0006	0.0002	0.0062	0.0016	0.0014	0.0004	0	0.0006	0.0004	0	0	0	0	0.0002	0.0006	0.0002	0.0066	0	0	0
Bacteria	Proteobacteria	Gammaproteobacteria	Xanthomonadales	0	0	0	0	0	0	0	0	0	0	0	0	0	0	0	0	0	0	0	0	0	0	0	0	0	0
Bacteria	Proteobacteria	TA18	CV90	0	0	0	0.0006	0.0002	0	0.0002	0.0002	0	0	0	0	0	0	0	0.0002	0	0	0.0002	0	0	0	0	0	0.0002	0.0006
Bacteria	SR1	Other	Other	0.0052	0.0036	0.0002	0.005	0.0124	0.0016	0	0.0014	0.0026	0.0012	0.0026	0	0.0006	0.0044	0.0026	0.0002	0	0.0016	0.0018	0.0018	0.0024	0.0018	0.0008	0.0002	0.0022	0
Bacteria	Spirochaetes	Leptospirae	Leptospirales	0.001	0.0016	0.0016	0.0022	0.0004	0.003	0.0038	0.0026	0.001	0.0024	0.0038	0.0022	0.0004	0.002	0.0014	0.0002	0.0006	0.0012	0.0014	0.0016	0.0012	0.0014	0.0054	0.0002	0.0014	0.0008
Bacteria	Spirochaetes	Spirochaetes	Spirochaetales	0.4876	0.445	0.6084	0.3958	0.31	0.5578	0.5052	0.4312	0.4528	0.4778	0.2972	0.5942	0.1232	0.5032	0.3098	0.5926	0.4284	0.4698	0.5746	0.4208	0.3802	0.6408	0.1746	0.1574	0.235	0.273
Bacteria	Synergistetes	Synergistia	Synergistales	0.0216	0.016	0.019	0.0108	0.0078	0.008	0.0076	0.0104	0.0134	0.0126	0.007	0.0074	0.0248	0.0262	0.0118	0.0024	0.0044	0.011	0.0056	0.0054	0.0052	0.0048	0.0308	0.0004	0.002	0.0056
Bacteria	Tenericutes	Mollicutes	Mycoplasmatales	0.0022	0.0092	0.0016	0.006	0.0096	0.0056	0.0036	0.0094	0.0042	0.0026	0.0018	0.0028	0.0004	0.0018	0.0042	0.0076	0.007	0.0046	0.0032	0.0108	0.018	0.0034	0.001	0.0008	0.0014	0.0022
Bacteria	Verrucomicrobia	Methylacidiphilae	Methylacidiphilales	0.0008	0.0008	0.0006	0.001	0.0016	0.0022	0.0012	0.0022	0	0.0002	0	0	0	0	0	0	0	0	0.0002	0.0002	0.001	0	0.0002	0	0	0.0004
Bacteria	Verrucomicrobia	Opitutae	Other	0	0	0.0002	0	0	0.0002	0	0	0.0002	0.0002	0	0	0	0	0	0	0	0	0	0	0	0	0	0.0002	0.0002	0
Bacteria	Verrucomicrobia	Opitutae	HA64	0.0002	0.0014	0.0006	0.0016	0.002	0.0012	0.0018	0.0014	0.0014	0.0012	0.0004	0.0022	0.0002	0.0004	0.0024	0.001	0.0018	0.0002	0.0006	0.001	0.0018	0.0004	0.0004	0.0002	0.0002	0.0004
Bacteria	Verrucomicrobia	Opitutae	Opitutales	0.0002	0.0002	0	0	0	0.0002	0.0002	0.0006	0.0004	0	0.0008	0.0002	0	0.0002	0	0	0	0.0002	0	0	0	0	0	0	0	0
Bacteria	Verrucomicrobia	Spartobacteria	Chthoniobacterales	0.001	0.0012	0.0012	0.0012	0.0016	0.0018	0.0018	0.0014	0.0006	0.0004	0	0.0004	0	0.0002	0	0	0	0.0004	0.0004	0.0006	0	0.0002	0	0	0	0.0004
Bacteria	Verrucomicrobia	Verrucomicrobiae	Verrucomicrobiales	0	0	0	0	0	0	0	0	0	0	0.001	0	0	0	0	0	0	0	0	0	0	0	0	0	0	0
Bacteria	ZB3	Rs-J96	Other	0.0004	0.0006	0.001	0	0.0004	0.0008	0.0006	0.0014	0.001	0.0002	0.002	0.0004	0	0	0	0	0.0002	0.0004	0.0008	0.001	0.001	0.0008	0.0002	0.0006	0.0002	0.0004
Unassigned	Other	Other	Other	0.0156	0.0212	0.0194	0.0168	0.023	0.0192	0.018	0.0252	0.0196	0.0166	0.0212	0.0126	0.0142	0.0114	0.0198	0.008	0.0068	0.0162	0.0176	0.022	0.026	0.0162	0.0136	0.0056	0.0072	0.0092

## Sheet: Maple
domain	phylum	class	order	M.1.B	M.1.C	M.1.E	M.2.A	M.2.C	M.2.D	M.3.A	M.3.C	M.7.C	M.7.D	M.7.E	M.14.B	M.14.C	M.14.D	M.21.B	M.21.C	M.21.D	M.28.A	M.28.B	M.28.C	M.35.A	M.35.B	M.35.C	M.42.A	M.42.E	M.49.C	M.49.D	M.49.E
Archaea	Euryarchaeota	Methanomicrobia	Methanomicrobiales	0.008	0.0182	0.009	0.0112	0.0094	0.0028	0.0002	0.001	0.0062	0.0034	0.0014	0.0012	0.0002	0.0014	0.0368	0.0092	0.042	0	0.0002	0.0022	0	0.0054	0.0074	0.0014	0.0062	0.0022	0.0012	0.0032
Archaea	Euryarchaeota	Thermoplasmata	E2	0	0	0	0.0002	0	0	0.0004	0	0.0002	0	0.0002	0	0	0	0	0	0	0	0	0	0	0.001	0.0004	0	0	0	0	0
Bacteria	Actinobacteria	Actinobacteria	Actinomycetales	0.016	0.007	0.0198	0.019	0.0152	0.0034	0.0004	0.0088	0.006	0.0072	0.008	0.006	0.0052	0.0098	0.0296	0.0042	0.0188	0.0006	0.0062	0.0118	0.0002	0.021	0.0068	0.0082	0.0434	0.0122	0.0062	0.0076
Bacteria	Actinobacteria	Actinobacteria	Bifidobacteriales	0	0	0	0	0	0	0	0	0	0	0	0.0002	0	0	0	0	0	0	0	0	0	0	0	0	0	0	0	0
Bacteria	Actinobacteria	Coriobacteriia	Coriobacteriales	0.0162	0.0082	0.0112	0.0266	0.0094	0.0092	0.0036	0.007	0.0194	0.011	0.0082	0.0122	0.0038	0.0102	0.0184	0.0238	0.022	0.0006	0.0018	0.012	0.0002	0.0154	0.012	0.0068	0.012	0.01	0.0068	0.002
Bacteria	Bacteroidetes	Bacteroidia	Bacteroidales	0.2218	0.2098	0.12	0.2228	0.1296	0.2692	0.181	0.2376	0.2696	0.2076	0.2798	0.087	0.1926	0.2108	0.2016	0.273	0.1766	0.0164	0.0752	0.2746	0.365	0.2702	0.1566	0.1676	0.1976	0.1246	0.118	0.1558
Bacteria	Bacteroidetes	Flavobacteriia	Flavobacteriales	0.0008	0	0	0.0002	0.0008	0.0004	0	0.0002	0.0026	0.0146	0.005	0.0006	0.002	0	0.0036	0	0.0028	0	0.0002	0.0026	0.0002	0.002	0	0.002	0.0042	0.0002	0	0.0004
Bacteria	Bacteroidetes	Saprospirae	Saprospirales	0	0	0	0	0	0	0	0	0	0	0	0	0	0	0	0	0	0	0	0	0	0	0.0002	0	0	0	0.1462	0.1042
Bacteria	Bacteroidetes	Sphingobacteriia	Sphingobacteriales	0	0	0	0	0	0	0	0	0	0	0	0	0.0014	0.0004	0	0	0.0014	0	0	0.0002	0	0.0002	0	0.0002	0.0002	0	0	0
Bacteria	Deferribacteres	Deferribacteres	Deferribacterales	0.0004	0	0.0002	0	0.0004	0	0.0004	0	0	0	0	0	0.0002	0	0	0.0002	0	0	0	0	0	0	0	0.0002	0	0	0	0.0002
Bacteria	Elusimicrobia	Elusimicrobia	Elusimicrobiales	0.001	0.0022	0.0038	0.0028	0.0014	0.002	0.0004	0.001	0.0004	0.0034	0.0018	0.0022	0.002	0.001	0.0018	0.002	0.0014	0	0.0002	0.0026	0	0.006	0.0048	0.0016	0.0042	0.0008	0.0028	0.003
Bacteria	Elusimicrobia	Endomicrobia	Endomicrobiales	0.1156	0.0976	0.0912	0.089	0.116	0.1082	0.1238	0.134	0.0526	0.1222	0.1026	0.2274	0.1188	0.2226	0.1278	0.152	0.151	0.3624	0.2648	0.148	0.0014	0.098	0.1708	0.1774	0.1004	0.151	0.0804	0.1572
Bacteria	Fibrobacteres	TG3	Other	0	0	0	0	0	0	0	0	0	0	0	0	0	0	0	0	0	0	0	0	0	0	0	0	0	0	0	0
Bacteria	Firmicutes	Bacilli	Other	0	0.0006	0.0014	0	0.0006	0.0002	0.0004	0.0004	0	0.0002	0	0	0	0	0.0004	0	0	0	0	0	0	0	0	0	0.0028	0.0002	0	0
Bacteria	Firmicutes	Bacilli	Lactobacillales	0.03	0.0508	0.0252	0.007	0.0192	0.013	0.0032	0.0076	0.0086	0.0114	0.006	0.0132	0.0042	0.0072	0.0364	0.0052	0.0176	0.0382	0.0042	0.0126	0.5468	0.0092	0.039	0.0118	0.0422	0.0102	0.0106	0.0102
Bacteria	Firmicutes	Bacilli	Turicibacterales	0	0	0	0	0	0	0	0	0	0	0	0	0	0	0	0	0	0	0	0	0	0	0	0	0	0	0	0
Bacteria	Firmicutes	Clostridia	Clostridiales	0.1662	0.184	0.1336	0.2	0.1504	0.107	0.0642	0.1238	0.2976	0.1348	0.1308	0.113	0.1172	0.1284	0.1044	0.0676	0.133	0.011	0.0882	0.0692	0.0008	0.094	0.0748	0.132	0.1416	0.1132	0.0792	0.0512
Bacteria	Firmicutes	Erysipelotrichi	Erysipelotrichales	0.0004	0	0.0002	0.0004	0.0002	0.0008	0	0	0	0	0.0012	0	0.0004	0	0.0004	0	0.0002	0	0	0.0002	0	0	0.0004	0.0002	0.0002	0	0	0.0002
Bacteria	Fusobacteria	Fusobacteriia	Fusobacteriales	0.0054	0.0016	0.0096	0.002	0.0046	0.0084	0.0004	0.0006	0.0028	0.0038	0.0088	0.0026	0.009	0.0074	0.0032	0.0068	0.0054	0	0	0.0024	0	0.012	0.0036	0.005	0.0082	0.0012	0.002	0.0096
Bacteria	Planctomycetes	Other	Other	0.0004	0.0008	0.0004	0.0004	0	0.0002	0.001	0.0002	0.001	0.0008	0.0006	0	0.0006	0.0002	0	0.0002	0.0008	0	0	0.0004	0	0.0008	0.0002	0	0	0.0004	0	0
Bacteria	Planctomycetes	HA49	PeHg47	0	0	0	0	0	0	0	0	0	0	0	0	0	0	0	0	0	0	0	0	0	0	0	0	0	0	0	0
Bacteria	Planctomycetes	Planctomycetia	Pirellulales	0.002	0.0034	0.0032	0.0036	0.0028	0.0034	0.0038	0.0008	0.001	0.0026	0.0018	0.0012	0.0016	0.0016	0.0034	0.001	0.0032	0.0002	0.0006	0.0032	0	0.0066	0.0026	0.0024	0.0014	0.001	0.0048	0.0022
Bacteria	Proteobacteria	Alphaproteobacteria	Other	0	0.0006	0.0004	0.0018	0.0004	0.001	0.0006	0.0002	0	0	0.0004	0.0006	0	0	0.0008	0.0002	0	0.0002	0.0004	0.0004	0	0.0004	0.0002	0.0002	0.0012	0.0004	0.001	0.0026
Bacteria	Proteobacteria	Alphaproteobacteria	Caulobacterales	0	0	0	0	0	0	0	0	0	0	0	0	0	0	0	0	0	0	0	0	0.006	0	0.005	0.0002	0	0	0	0
Bacteria	Proteobacteria	Alphaproteobacteria	RF32	0.0006	0.0008	0.0004	0.0002	0.0002	0.0008	0	0.0002	0.0004	0	0.001	0.0002	0	0	0.0004	0.0002	0.001	0	0	0.0016	0	0.0012	0	0.0028	0.0002	0.0004	0.0008	0
Bacteria	Proteobacteria	Alphaproteobacteria	Rhizobiales	0.0014	0.0016	0.0014	0.0006	0.001	0.0008	0	0	0.0002	0.0002	0	0	0	0.0002	0	0	0	0	0	0	0	0	0	0.0004	0.0002	0	0.0018	0
Bacteria	Proteobacteria	Alphaproteobacteria	Rhodospirillales	0.0002	0.0012	0.0006	0	0.003	0.0002	0.0004	0.0002	0.0012	0.0008	0.0004	0.0002	0.0002	0.0006	0.001	0.001	0.0002	0	0.0002	0.0014	0	0.0008	0.0026	0.0002	0.0004	0.0006	0.0036	0.009
Bacteria	Proteobacteria	Alphaproteobacteria	Rickettsiales	0.0054	0.0074	0.0114	0.0112	0.0108	0.0092	0.0146	0.0124	0.0056	0.0068	0.005	0.0084	0.0086	0.0058	0.005	0.016	0.0066	0.0082	0.0108	0.0052	0	0.0044	0.01	0.006	0.006	0.0046	0.0054	0.0088
Bacteria	Proteobacteria	Alphaproteobacteria	Sphingomonadales	0.001	0.0012	0.0018	0.0004	0.0002	0	0	0	0	0	0	0	0	0	0	0	0	0	0	0	0	0	0.0002	0	0	0	0	0
Bacteria	Proteobacteria	Betaproteobacteria	Burkholderiales	0.0006	0.0024	0.0004	0.0026	0.0002	0.0006	0.0022	0.0006	0.001	0.0026	0.0014	0.001	0.0016	0.0004	0.0014	0.0002	0.0022	0.0008	0	0.0014	0.027	0.004	0.0174	0.0024	0.0062	0.0002	0.1452	0.1006
Bacteria	Proteobacteria	Betaproteobacteria	Methylophilales	0	0	0	0	0	0	0	0	0	0	0	0	0	0	0	0	0	0	0	0	0	0	0	0	0	0	0.0092	0.0106
Bacteria	Proteobacteria	Betaproteobacteria	Neisseriales	0	0	0	0.002	0	0.0008	0	0	0.0004	0.0002	0.0004	0.0004	0	0	0	0.0002	0	0	0	0.0002	0	0	0.0004	0.0042	0	0	0.0016	0.002
Bacteria	Proteobacteria	Betaproteobacteria	Procabacteriales	0	0	0	0	0	0	0	0	0	0	0	0	0	0	0	0	0	0	0	0	0	0	0	0	0	0	0.0434	0.0236
Bacteria	Proteobacteria	Betaproteobacteria	Rhodocyclales	0.0194	0.0086	0.008	0.0148	0.0198	0.0146	0.0028	0.0162	0.0078	0.012	0.0032	0.002	0.0034	0.0064	0.0054	0.0092	0.005	0	0.0048	0.0024	0.0004	0.0244	0.0128	0.01	0.004	0.0054	0.0024	0.0066
Bacteria	Proteobacteria	Deltaproteobacteria	Desulfarculales	0.0006	0.0024	0.0006	0.001	0	0.0006	0.0002	0.0002	0.0002	0	0	0	0	0.0002	0.0002	0.0006	0.0012	0	0.0004	0.0002	0	0.001	0.0004	0.0002	0.0006	0	0.0002	0
Bacteria	Proteobacteria	Deltaproteobacteria	Desulfovibrionales	0.0154	0.0094	0.0076	0.0228	0.0174	0.0116	0.014	0.0296	0.016	0.0108	0.0092	0.0086	0.0142	0.011	0.0124	0.0192	0.0142	0.01	0.0114	0.027	0.0022	0.0552	0.0556	0.0716	0.0208	0.0194	0.0432	0.0384
Bacteria	Proteobacteria	Gammaproteobacteria	Aeromonadales	0	0	0	0	0	0	0	0	0.0186	0	0	0	0	0	0	0	0	0	0	0	0.0006	0	0	0	0	0	0.0022	0.0088
Bacteria	Proteobacteria	Gammaproteobacteria	Alteromonadales	0.0012	0.0004	0.0008	0.0014	0	0.0004	0.006	0.0006	0.0002	0.0008	0	0.0028	0	0	0.0004	0.003	0.0008	0.0022	0.0012	0.0002	0.0126	0.001	0.0042	0.001	0.0004	0.0002	0.001	0.0014
Bacteria	Proteobacteria	Gammaproteobacteria	Enterobacteriales	0	0	0.0024	0.0004	0.0008	0.0012	0.001	0.0014	0.0002	0.0014	0.003	0.0006	0.0006	0.001	0.0002	0.0018	0.0012	0.0002	0.0002	0.0006	0.0008	0.0024	0.0012	0.0012	0.0008	0.0002	0.0014	0.0026
Bacteria	Proteobacteria	Gammaproteobacteria	Oceanospirillales	0.0014	0.0014	0.001	0.0014	0.0004	0.0006	0.0096	0.0018	0.0006	0.0006	0.0006	0.0056	0	0.0006	0	0.0046	0.0002	0.0024	0.0002	0	0.0244	0.0004	0.0044	0.0008	0.0006	0.0004	0.0022	0.0022
Bacteria	Proteobacteria	Gammaproteobacteria	Pseudomonadales	0	0.0006	0	0	0.0024	0.001	0.0052	0.0008	0.001	0.0016	0.0004	0	0.0006	0.0002	0.0008	0.0004	0	0.0002	0	0.0004	0.0016	0	0	0.0008	0.0008	0	0	0.0002
Bacteria	Proteobacteria	Gammaproteobacteria	Xanthomonadales	0	0	0	0	0	0	0	0	0.0002	0	0	0	0	0	0	0	0	0	0	0	0.0028	0.0002	0.0016	0	0	0	0	0
Bacteria	Proteobacteria	TA18	CV90	0.0002	0	0	0.0002	0	0.0002	0.0002	0	0	0.0002	0	0	0.0002	0	0.0002	0	0.0004	0	0.0004	0.0002	0	0.0006	0	0.0022	0.0008	0.001	0.0034	0.0006
Bacteria	SR1	Other	Other	0.0078	0.0004	0.0024	0.0096	0.0012	0.001	0	0.0004	0.0072	0.0046	0.0096	0.0026	0.003	0.0026	0.0048	0.0012	0.0028	0	0.0002	0.0016	0	0.0036	0.0024	0.001	0.0034	0.0014	0.002	0.0034
Bacteria	Spirochaetes	Leptospirae	Leptospirales	0.003	0.0016	0.0034	0.0024	0.0018	0.0014	0.0008	0.0018	0.003	0.0026	0.0016	0.0012	0.0042	0.001	0.0018	0.0018	0.0018	0.0002	0.001	0.0028	0	0.0046	0.002	0.003	0.0016	0.004	0.0014	0.0004
Bacteria	Spirochaetes	Spirochaetes	Spirochaetales	0.285	0.326	0.495	0.2954	0.443	0.3902	0.524	0.3686	0.2296	0.3958	0.3746	0.4648	0.4602	0.341	0.3588	0.3492	0.3554	0.5298	0.4904	0.3756	0.0018	0.3162	0.3714	0.3312	0.3566	0.5108	0.1664	0.2198
Bacteria	Synergistetes	Synergistia	Synergistales	0.0244	0.0108	0.012	0.0124	0.0132	0.0066	0.0066	0.0068	0.0186	0.0134	0.0078	0.0038	0.0074	0.0084	0.0056	0.0134	0.0092	0.0032	0.0036	0.0058	0.005	0.0142	0.0116	0.004	0.0074	0.0074	0.003	0.0024
Bacteria	Tenericutes	Mollicutes	Mycoplasmatales	0.005	0.007	0.0032	0.0052	0.0018	0.0054	0.0084	0.0054	0.0024	0.0034	0.004	0.0048	0.0064	0.0076	0.0026	0.0102	0.0032	0.0016	0.0196	0.0056	0.0002	0.0018	0.0068	0.0076	0.0056	0.0024	0.0184	0.0246
Bacteria	Verrucomicrobia	Methylacidiphilae	Methylacidiphilales	0.0016	0.0008	0.001	0.002	0.0008	0.0022	0.0002	0.0002	0.0002	0.0006	0	0.0002	0	0	0	0	0	0	0	0.0006	0	0.0008	0.0006	0.001	0.0008	0.0002	0.0006	0
Bacteria	Verrucomicrobia	Opitutae	Other	0	0	0	0.0002	0	0	0	0	0	0	0.0002	0	0	0	0	0	0	0	0	0	0	0	0	0	0	0	0	0.0002
Bacteria	Verrucomicrobia	Opitutae	HA64	0.0004	0.0014	0.0012	0.0014	0.0016	0.0024	0.001	0.0014	0.001	0.001	0.001	0.0022	0.0014	0.0006	0.0014	0.0026	0.0014	0.0028	0.0034	0.0008	0	0.0006	0.0004	0.001	0.0006	0.0024	0.0016	0.003
Bacteria	Verrucomicrobia	Opitutae	Opitutales	0.0016	0.0008	0	0.0004	0	0	0.0002	0.0002	0.0008	0.0028	0.001	0.0006	0.0004	0.0016	0	0	0.0002	0	0.0002	0.0004	0	0.0004	0.0002	0	0	0.0002	0.0004	0
Bacteria	Verrucomicrobia	Spartobacteria	Chthoniobacterales	0.001	0.0036	0.0014	0.002	0.0006	0.0004	0.0006	0.0012	0	0	0.0008	0	0	0	0.0004	0	0	0	0	0.0002	0	0.0004	0.0004	0.0012	0.0016	0.0008	0.0014	0
Bacteria	Verrucomicrobia	Verrucomicrobiae	Verrucomicrobiales	0	0	0	0	0	0	0	0	0	0	0.0004	0.0002	0	0	0	0.0002	0	0	0	0	0	0	0	0	0	0	0	0
Bacteria	ZB3	Rs-J96	Other	0.0006	0.0006	0.0008	0.0006	0.0008	0.0018	0.0008	0.0004	0.0008	0	0.0004	0.0006	0.001	0	0	0	0.0002	0.0002	0.0004	0.0004	0	0.0004	0.0002	0.0006	0.0002	0.0004	0.0002	0.0016
Unassigned	Other	Other	Other	0.038	0.0248	0.014	0.0224	0.0186	0.0168	0.0174	0.0264	0.0148	0.0148	0.0174	0.0218	0.0274	0.0098	0.0286	0.0196	0.0166	0.0086	0.0096	0.023	0	0.0192	0.0084	0.0284	0.0146	0.01	0.0784	0.0196

## Sheet: Oak
domain	phylum	class	order	O.1.B	O.1.D	O.1.E	O.3.B	O.3.C	O.3.D	O.7.A	O.7.B	O.7.E	O.14.B	O.14.C	O.14.D	O.21.A	O.21.B	O.21.C	O.28.B	O.28.D
Archaea	Euryarchaeota	Methanomicrobia	Methanomicrobiales	0.0042	0.0044	0.0036	0.0018	0.0032	0.0022	0.008	0.0046	0.0024	0.0112	0.0006	0.0036	0.0178	0.0146	0.0186	0.0024	0.0008
Archaea	Euryarchaeota	Thermoplasmata	E2	0.0002	0	0.0008	0	0.0012	0	0.0002	0	0	0	0	0	0	0	0	0	0
Bacteria	Actinobacteria	Actinobacteria	Actinomycetales	0.0026	0.0128	0.0114	0.0022	0.0042	0.0048	0.0062	0.0096	0.0138	0.0122	0.013	0.0162	0.0124	0.0184	0.0198	0.0198	0.004
Bacteria	Actinobacteria	Actinobacteria	Bifidobacteriales	0	0	0	0	0	0	0	0	0	0	0.0002	0	0	0	0	0	0
Bacteria	Actinobacteria	Coriobacteriia	Coriobacteriales	0.009	0.0078	0.013	0.0024	0.0082	0.0058	0.0082	0.0076	0.0114	0.0084	0.0064	0.0118	0.025	0.009	0.0174	0.017	0.029
Bacteria	Bacteroidetes	Bacteroidia	Bacteroidales	0.1598	0.1394	0.1206	0.147	0.118	0.1912	0.1426	0.0694	0.1376	0.1326	0.12	0.1226	0.1362	0.1404	0.1766	0.2172	0.1366
Bacteria	Bacteroidetes	Flavobacteriia	Flavobacteriales	0.0004	0	0.0006	0.0002	0.0008	0.0004	0.0002	0.0002	0.0002	0.0086	0.0278	0.0126	0.0002	0.0002	0.0004	0	0.0002
Bacteria	Bacteroidetes	Saprospirae	Saprospirales	0	0	0	0	0	0.0002	0	0	0	0	0	0	0	0	0	0	0
Bacteria	Bacteroidetes	Sphingobacteriia	Sphingobacteriales	0	0	0	0	0	0	0	0	0	0.0006	0	0	0.0002	0	0	0	0
Bacteria	Deferribacteres	Deferribacteres	Deferribacterales	0	0.0004	0.0002	0.0004	0.0008	0.0006	0	0.0004	0.0002	0	0	0	0	0.0002	0	0	0
Bacteria	Elusimicrobia	Elusimicrobia	Elusimicrobiales	0.0006	0.001	0.0012	0.0016	0.0014	0.001	0.0026	0.0012	0.0016	0.0016	0.0008	0.002	0.0016	0.0002	0.0014	0.006	0.0046
Bacteria	Elusimicrobia	Endomicrobia	Endomicrobiales	0.1134	0.0918	0.0956	0.0838	0.0962	0.0534	0.1326	0.0798	0.0958	0.1742	0.1642	0.1212	0.1388	0.1224	0.108	0.1736	0.149
Bacteria	Fibrobacteres	TG3	Other	0	0	0	0	0	0	0	0	0	0	0	0	0	0	0	0	0
Bacteria	Firmicutes	Bacilli	Other	0.0002	0.0006	0.0002	0.0086	0.0008	0.0022	0	0	0.0002	0.001	0	0.0006	0	0	0	0	0
Bacteria	Firmicutes	Bacilli	Lactobacillales	0.0352	0.009	0.0102	0.0208	0.004	0.0088	0.0088	0.008	0.0024	0.012	0.0032	0.0162	0.0114	0.0136	0.0116	0.008	0.0024
Bacteria	Firmicutes	Bacilli	Turicibacterales	0	0	0	0	0	0	0.0006	0	0	0	0.0002	0	0	0	0	0	0
Bacteria	Firmicutes	Clostridia	Clostridiales	0.163	0.1668	0.1676	0.0852	0.1086	0.0942	0.17	0.1682	0.1584	0.1864	0.1968	0.1912	0.1154	0.1476	0.153	0.1118	0.1482
Bacteria	Firmicutes	Erysipelotrichi	Erysipelotrichales	0.0002	0.0004	0	0.0002	0.0002	0.0004	0.0002	0	0.0004	0.0006	0.0018	0.0002	0.0004	0.0008	0	0.0008	0.0006
Bacteria	Fusobacteria	Fusobacteriia	Fusobacteriales	0.0004	0.0028	0.0008	0.0062	0.0004	0.0004	0	0	0.003	0.0108	0.0032	0.0004	0.0034	0.0054	0.0074	0.0032	0.001
Bacteria	Planctomycetes	Other	Other	0.0006	0.0004	0.0004	0.0002	0.0002	0	0.0002	0.0002	0.001	0.0004	0	0.0002	0	0.0002	0.0002	0	0
Bacteria	Planctomycetes	HA49	PeHg47	0	0	0	0	0	0	0	0	0	0	0	0	0	0	0	0	0
Bacteria	Planctomycetes	Planctomycetia	Pirellulales	0.0042	0.0022	0.0044	0	0.0008	0.0002	0.0032	0.0004	0.0016	0.0004	0.0004	0.0004	0.0012	0.0008	0.0014	0.002	0.0004
Bacteria	Proteobacteria	Alphaproteobacteria	Other	0.0002	0.0006	0.0004	0.0002	0.0002	0.0004	0.0008	0.0002	0.0008	0.0002	0	0.0002	0	0.0002	0.0002	0.0006	0
Bacteria	Proteobacteria	Alphaproteobacteria	Caulobacterales	0	0	0	0	0	0.0004	0.0002	0.0002	0	0	0	0	0	0	0	0	0
Bacteria	Proteobacteria	Alphaproteobacteria	RF32	0.0006	0.0008	0.0012	0.0006	0.0006	0.0004	0	0.0004	0	0.0004	0.0002	0.0002	0	0	0	0	0.0004
Bacteria	Proteobacteria	Alphaproteobacteria	Rhizobiales	0.0014	0.0022	0.001	0	0.0002	0	0	0	0	0	0	0	0	0	0	0	0
Bacteria	Proteobacteria	Alphaproteobacteria	Rhodospirillales	0.0004	0.0016	0.002	0	0.001	0.0022	0.0002	0.0008	0.0004	0	0.0004	0.0002	0	0.0002	0	0	0.0004
Bacteria	Proteobacteria	Alphaproteobacteria	Rickettsiales	0.0076	0.0126	0.0082	0.0064	0.0102	0.008	0.01	0.0056	0.0084	0.0064	0.0064	0.004	0.0162	0.0054	0.0056	0.0074	0.0042
Bacteria	Proteobacteria	Alphaproteobacteria	Sphingomonadales	0.0008	0.0026	0.0014	0	0	0	0	0	0	0	0	0	0	0	0	0	0
Bacteria	Proteobacteria	Betaproteobacteria	Burkholderiales	0	0.0006	0.0004	0.0002	0	0.0052	0.001	0	0.0002	0.0006	0.0002	0	0.0004	0	0.0002	0	0.0014
Bacteria	Proteobacteria	Betaproteobacteria	Methylophilales	0	0	0	0	0	0	0	0	0	0	0	0	0	0	0	0	0
Bacteria	Proteobacteria	Betaproteobacteria	Neisseriales	0.0002	0.0004	0.0002	0.0008	0.0002	0	0	0	0	0.0006	0.0004	0.0008	0	0.0006	0.0006	0	0.0002
Bacteria	Proteobacteria	Betaproteobacteria	Procabacteriales	0	0	0	0	0	0	0	0	0	0	0	0	0	0	0	0	0
Bacteria	Proteobacteria	Betaproteobacteria	Rhodocyclales	0.0122	0.017	0.0086	0.0066	0.0192	0.0154	0.0042	0.0068	0.009	0.0032	0.0046	0.0054	0.0062	0.0016	0.006	0.006	0.004
Bacteria	Proteobacteria	Deltaproteobacteria	Desulfarculales	0.0008	0.0006	0.001	0.0002	0.0012	0.0004	0.001	0.0002	0.0006	0.0002	0.0004	0.0002	0.0004	0.0002	0.0002	0.0004	0.0004
Bacteria	Proteobacteria	Deltaproteobacteria	Desulfovibrionales	0.011	0.0102	0.0228	0.0072	0.0282	0.0132	0.0138	0.0134	0.0066	0.007	0.014	0.0136	0.0138	0.0112	0.01	0.0152	0.016
Bacteria	Proteobacteria	Gammaproteobacteria	Aeromonadales	0	0	0	0.0002	0	0	0	0	0	0	0	0	0	0	0	0	0
Bacteria	Proteobacteria	Gammaproteobacteria	Alteromonadales	0.0002	0.0004	0	0.0004	0.0002	0.004	0	0.0004	0	0.0006	0.0008	0.0006	0.0006	0	0.0002	0.0002	0.0034
Bacteria	Proteobacteria	Gammaproteobacteria	Enterobacteriales	0.0002	0.0002	0.0002	0.1988	0.001	0.1178	0	0	0.0002	0.0002	0.0006	0.0022	0.0008	0	0.0022	0.0002	0.0022
Bacteria	Proteobacteria	Gammaproteobacteria	Oceanospirillales	0.0016	0.0012	0.0002	0.0002	0.0018	0.0058	0.0012	0.0018	0	0.0018	0.0002	0.0004	0.001	0.0004	0.0004	0.0004	0.0026
Bacteria	Proteobacteria	Gammaproteobacteria	Pseudomonadales	0	0.0004	0	0.0002	0.0004	0.0102	0	0	0	0.0006	0.0014	0	0.0002	0	0	0.0002	0
Bacteria	Proteobacteria	Gammaproteobacteria	Xanthomonadales	0	0	0	0	0	0.0006	0	0	0.0002	0	0	0	0	0	0	0	0
Bacteria	Proteobacteria	TA18	CV90	0.0008	0.0002	0.0006	0	0.0004	0	0	0	0	0	0	0	0	0.0002	0	0	0
Bacteria	SR1	Other	Other	0.0016	0.0008	0.001	0.0074	0.0044	0.0018	0.0004	0.0006	0.0008	0.0004	0.0018	0.001	0.0016	0.0036	0.0054	0.008	0.0032
Bacteria	Spirochaetes	Leptospirae	Leptospirales	0.002	0.0034	0.002	0.0014	0.0022	0.0028	0.0028	0.0018	0.0014	0.0018	0.0022	0.0032	0.0036	0.0016	0.0008	0.0028	0.0028
Bacteria	Spirochaetes	Spirochaetes	Spirochaetales	0.4216	0.4616	0.477	0.3892	0.5368	0.4024	0.4378	0.5766	0.5142	0.3836	0.3944	0.4326	0.4702	0.474	0.4218	0.3546	0.4462
Bacteria	Synergistetes	Synergistia	Synergistales	0.0138	0.0102	0.0094	0.0046	0.0144	0.0216	0.0116	0.0134	0.0094	0.0046	0.003	0.006	0.0032	0.0042	0.0114	0.0048	0.0042
Bacteria	Tenericutes	Mollicutes	Mycoplasmatales	0.0064	0.0054	0.0046	0.0036	0.0044	0.0022	0.0112	0.0026	0.002	0.009	0.0152	0.0098	0.0028	0.0066	0.003	0.0118	0.006
Bacteria	Verrucomicrobia	Methylacidiphilae	Methylacidiphilales	0.001	0.0018	0.003	0.0014	0.001	0.002	0.0004	0.0006	0	0	0	0	0	0	0	0	0
Bacteria	Verrucomicrobia	Opitutae	Other	0	0.0002	0	0	0	0	0	0	0	0	0	0	0	0	0	0	0
Bacteria	Verrucomicrobia	Opitutae	HA64	0.0022	0.0014	0.002	0.0004	0.0008	0.0006	0.0022	0.0014	0.002	0.0024	0.0014	0.0014	0.0024	0.0006	0.0028	0.0022	0.002
Bacteria	Verrucomicrobia	Opitutae	Opitutales	0.0004	0.0006	0.0004	0.0002	0.0004	0.0002	0.0002	0	0	0	0.0002	0	0	0	0	0	0
Bacteria	Verrucomicrobia	Spartobacteria	Chthoniobacterales	0.0032	0.0026	0.0042	0.001	0.001	0.001	0	0.0006	0.0002	0.0002	0	0	0	0	0.0004	0.0004	0.0008
Bacteria	Verrucomicrobia	Verrucomicrobiae	Verrucomicrobiales	0	0	0	0	0	0	0.0034	0	0.0002	0	0	0	0.0002	0	0	0	0
Bacteria	ZB3	Rs-J96	Other	0.0004	0.0016	0.0012	0.0022	0.0006	0.0004	0.0002	0.001	0	0.002	0.001	0	0.0006	0.0014	0	0.002	0.0008
Unassigned	Other	Other	Other	0.0154	0.019	0.0164	0.006	0.0202	0.0152	0.0138	0.022	0.0134	0.0132	0.0126	0.019	0.0118	0.0142	0.013	0.021	0.022

## Sheet: Spruce
domain	phylum	class	order	S.1.B	S.1.C	S.1.E	S.3.B	S.3.C	S.3.D	S.7.B	S.7.C	S.7.E	S.14.A	S.14.B	S.14.C	S.21.C	S.21.D	S.28.B	S.28.C	S.28.D	S.35.A	S.35.B	S.42.A	S.42.B	S.42.C	S.49.B	S.49.C
Archaea	Euryarchaeota	Methanomicrobia	Methanomicrobiales	0.0024	0.0038	0.0014	0.002	0.0022	0.0026	0.0038	0.0026	0.0028	0.011	0.0174	0.0022	0.0442	0.0126	0.0004	0.0252	0.0134	0.0064	0.0012	0.0016	0	0.0022	0.0002	0.0014
Archaea	Euryarchaeota	Thermoplasmata	E2	0	0	0	0	0	0	0	0	0.0006	0	0	0	0	0	0	0	0	0.0002	0.0006	0	0	0	0	0
Bacteria	Actinobacteria	Actinobacteria	Actinomycetales	0.0022	0.006	0.0018	0.0096	0.0078	0.002	0.0076	0.0052	0.0038	0.009	0.0118	0.0064	0.017	0.0042	0.0008	0.0044	0.01	0.0072	0.001	0.0066	0.001	0.0038	0	0.0052
Bacteria	Actinobacteria	Actinobacteria	Bifidobacteriales	0	0	0	0	0	0	0	0.0002	0.0002	0	0.0014	0.0004	0	0	0	0	0	0	0	0	0	0	0	0
Bacteria	Actinobacteria	Coriobacteriia	Coriobacteriales	0.0138	0.009	0.0052	0.0036	0.0034	0.009	0.0114	0.0138	0.0154	0.007	0.0086	0.0082	0.0292	0.0084	0.0014	0.0268	0.0078	0.0158	0.013	0.0062	0.0002	0.0284	0.002	0.007
Bacteria	Bacteroidetes	Bacteroidia	Bacteroidales	0.1552	0.3714	0.251	0.1398	0.1864	0.1678	0.1316	0.2186	0.2272	0.2436	0.1264	0.1362	0.1816	0.1258	0.0188	0.2236	0.2758	0.1494	0.094	0.2446	0.0364	0.098	0.0672	0.2112
Bacteria	Bacteroidetes	Flavobacteriia	Flavobacteriales	0.0004	0	0	0	0	0	0.0006	0.0006	0.0018	0.0006	0.0026	0.0006	0.0022	0.0008	0	0.0002	0	0	0	0.0034	0.0006	0.002	0.0004	0.0002
Bacteria	Bacteroidetes	Saprospirae	Saprospirales	0	0	0	0	0	0.0002	0	0	0	0	0	0	0	0	0	0	0	0.0002	0.0008	0	0	0	0	0
Bacteria	Bacteroidetes	Sphingobacteriia	Sphingobacteriales	0	0	0	0	0	0	0	0	0	0.001	0	0	0	0	0	0.0004	0.0006	0	0	0	0	0	0	0
Bacteria	Deferribacteres	Deferribacteres	Deferribacterales	0.0004	0.0002	0.0004	0.0004	0.0008	0	0	0.0006	0	0	0	0.0002	0	0	0	0	0	0	0.0002	0	0	0	0	0
Bacteria	Elusimicrobia	Elusimicrobia	Elusimicrobiales	0.0008	0.0004	0.0026	0.0008	0.0016	0.0018	0.0014	0.0028	0.0038	0.0038	0.002	0.003	0.0016	0.0014	0	0.0042	0.004	0.0056	0.0018	0.0076	0	0.0054	0.0006	0.0072
Bacteria	Elusimicrobia	Endomicrobia	Endomicrobiales	0.1008	0.0424	0.0756	0.064	0.0842	0.0734	0.0834	0.1214	0.0678	0.1872	0.2104	0.2366	0.1764	0.1698	0.4336	0.1726	0.1958	0.1806	0.145	0.2266	0.5036	0.2604	0.121	0.1408
Bacteria	Fibrobacteres	TG3	Other	0	0	0	0	0	0	0	0	0	0	0	0	0	0	0	0	0	0	0	0	0	0	0	0
Bacteria	Firmicutes	Bacilli	Other	0.003	0.0008	0.0006	0.0002	0.0002	0.0002	0	0	0	0	0.0002	0	0	0	0	0.0002	0	0	0.0002	0.0376	0	0	0	0
Bacteria	Firmicutes	Bacilli	Lactobacillales	0.0088	0.0062	0.0028	0.0056	0.005	0.0042	0.0038	0.005	0.008	0.0124	0.0312	0.021	0.013	0.0034	0.0648	0.0138	0.0096	0.0412	0.0074	0.019	0.018	0.0172	0.003	0.0066
Bacteria	Firmicutes	Bacilli	Turicibacterales	0	0	0	0	0	0	0	0.0002	0	0	0.0004	0.0002	0	0	0	0	0	0	0	0	0	0	0	0
Bacteria	Firmicutes	Clostridia	Clostridiales	0.1276	0.2462	0.14	0.098	0.0912	0.097	0.1392	0.122	0.1652	0.1026	0.1002	0.1042	0.0828	0.0242	0.0336	0.1072	0.0554	0.0692	0.1238	0.0664	0.027	0.179	0.0194	0.0384
Bacteria	Firmicutes	Erysipelotrichi	Erysipelotrichales	0.0002	0.0002	0.0002	0	0	0	0.0002	0.0002	0.0008	0	0.0006	0.0006	0	0.0002	0.0002	0	0.0004	0	0	0	0	0	0.0004	0.0002
Bacteria	Fusobacteria	Fusobacteriia	Fusobacteriales	0.0008	0.0014	0.0018	0.0014	0.0018	0.003	0.0018	0.004	0.0034	0.0114	0.0048	0.0008	0.0038	0.001	0	0.0048	0.0026	0.0014	0.0132	0.0038	0	0.0036	0.0018	0.01
Bacteria	Planctomycetes	Other	Other	0.0002	0.0002	0	0.0006	0.0008	0.0004	0.0008	0.0002	0.0016	0.0002	0.0004	0	0.0002	0.0006	0.0002	0.0008	0	0.0006	0	0.0002	0	0.0004	0	0.0002
Bacteria	Planctomycetes	HA49	PeHg47	0	0	0	0	0	0	0	0	0	0	0	0	0	0	0	0	0	0	0	0	0	0	0	0
Bacteria	Planctomycetes	Planctomycetia	Pirellulales	0.0018	0.0016	0.0024	0.0006	0.0006	0.0004	0.0014	0.002	0.0036	0.006	0.0032	0.0022	0.0022	0.0004	0	0.0026	0.0004	0.0018	0.0012	0.0006	0.0004	0.0032	0	0.0024
Bacteria	Proteobacteria	Alphaproteobacteria	Other	0.0004	0	0.0006	0	0.0008	0.0006	0.0002	0.0004	0.0006	0.0012	0.0004	0.0002	0.0002	0	0.0004	0.0006	0.0008	0	0.0088	0.0002	0	0.0002	0.0008	0.0014
Bacteria	Proteobacteria	Alphaproteobacteria	Caulobacterales	0	0	0	0.0006	0	0.0056	0	0	0.0002	0	0	0	0	0	0	0	0	0.0036	0.0082	0	0.0022	0	0	0
Bacteria	Proteobacteria	Alphaproteobacteria	RF32	0.0004	0.0004	0.0018	0.0002	0.0002	0.0002	0.0006	0.0002	0.0006	0.0004	0.0008	0.0006	0.0008	0.0002	0	0.0004	0	0	0	0.0008	0	0.0004	0	0
Bacteria	Proteobacteria	Alphaproteobacteria	Rhizobiales	0.0006	0.0006	0.0008	0	0	0	0.0006	0	0.0006	0	0	0	0	0	0	0	0	0	0	0.0004	0.0046	0.0014	0.0002	0
Bacteria	Proteobacteria	Alphaproteobacteria	Rhodospirillales	0.0022	0	0	0.0002	0	0.0004	0	0.0004	0.0018	0.0002	0.0002	0	0	0.0002	0.0002	0.0004	0.0008	0.0026	0.0014	0.0008	0	0.0038	0.021	0.0032
Bacteria	Proteobacteria	Alphaproteobacteria	Rickettsiales	0.0118	0.006	0.0122	0.0066	0.0092	0.0094	0.0082	0.0106	0.0094	0.0084	0.0116	0.0114	0.01	0.0076	0.0098	0.0086	0.0072	0.0082	0.0042	0.004	0.0078	0.003	0.0028	0.006
Bacteria	Proteobacteria	Alphaproteobacteria	Sphingomonadales	0.0006	0.0008	0.0012	0	0	0	0.0002	0.0002	0	0	0	0	0	0	0	0	0	0	0	0	0	0	0	0
Bacteria	Proteobacteria	Betaproteobacteria	Burkholderiales	0.0004	0.0008	0.0004	0.0018	0.0006	0.0182	0.0006	0.0004	0.0016	0.001	0.0008	0.0004	0.0016	0.0002	0.0002	0.0018	0.0002	0.0136	0.0122	0.002	0.0092	0.0016	0.0164	0.0086
Bacteria	Proteobacteria	Betaproteobacteria	Methylophilales	0	0	0	0	0	0	0	0	0	0	0	0	0	0	0	0	0	0	0	0	0	0	0	0
Bacteria	Proteobacteria	Betaproteobacteria	Neisseriales	0.0004	0	0	0	0	0.0022	0.0002	0.0002	0.0008	0.0008	0.0002	0.0002	0	0	0	0.0002	0	0.0006	0	0.0002	0.0002	0	0.4502	0.3158
Bacteria	Proteobacteria	Betaproteobacteria	Procabacteriales	0	0	0	0	0	0	0	0	0	0	0	0	0	0	0	0	0	0	0	0	0	0	0	0
Bacteria	Proteobacteria	Betaproteobacteria	Rhodocyclales	0.0082	0.0092	0.018	0.0166	0.0108	0.0138	0.0134	0.005	0.0114	0.003	0.0068	0.0024	0.0076	0.0094	0.0006	0.0172	0.0032	0.0114	0.0048	0.0062	0.0036	0.0078	0.012	0.0036
Bacteria	Proteobacteria	Deltaproteobacteria	Desulfarculales	0.0008	0.0004	0.0002	0	0	0.0004	0.0014	0.0004	0.001	0.0006	0.0004	0.0004	0	0.0004	0	0.0014	0	0.0004	0	0.0006	0	0.0002	0	0
Bacteria	Proteobacteria	Deltaproteobacteria	Desulfovibrionales	0.0254	0.0116	0.0128	0.0282	0.036	0.0186	0.014	0.0108	0.04	0.0306	0.0204	0.021	0.014	0.013	0.008	0.0188	0.018	0.0574	0.027	0.0098	0.004	0.0338	0.0262	0.014
Bacteria	Proteobacteria	Gammaproteobacteria	Aeromonadales	0	0.0706	0	0	0	0	0	0	0	0	0	0	0	0	0	0	0	0	0	0	0.0002	0	0	0
Bacteria	Proteobacteria	Gammaproteobacteria	Alteromonadales	0.0002	0	0	0.0002	0.0004	0.004	0.0006	0	0.0004	0.0002	0	0.0004	0.0004	0	0.0062	0.0008	0.0004	0.0026	0.0058	0.002	0.0104	0.007	0.0032	0.0016
Bacteria	Proteobacteria	Gammaproteobacteria	Enterobacteriales	0.0014	0.0024	0	0.0012	0.0004	0.0002	0.0004	0.0004	0.0024	0	0.0032	0.0008	0.0002	0.0004	0.0002	0.0002	0.0008	0.0012	0.0002	0.0018	0.0042	0.0012	0.0028	0.0006
Bacteria	Proteobacteria	Gammaproteobacteria	Oceanospirillales	0.0004	0	0.0004	0.0016	0	0.0094	0	0.0002	0.0016	0.0006	0.0002	0.0008	0.0006	0.0002	0.0062	0.0002	0.0002	0.0072	0.0108	0.0024	0.0196	0.0096	0.0022	0.0032
Bacteria	Proteobacteria	Gammaproteobacteria	Pseudomonadales	0	0	0.0002	0.0006	0	0.0004	0	0.0002	0	0.001	0.0002	0	0.0002	0	0.0002	0.0002	0	0	0	0.0006	0	0.0008	0.0004	0
Bacteria	Proteobacteria	Gammaproteobacteria	Xanthomonadales	0	0	0	0.0002	0	0.0012	0	0	0	0	0	0	0	0	0	0	0	0.003	0.0056	0	0.001	0	0	0
Bacteria	Proteobacteria	TA18	CV90	0.0006	0	0	0	0	0	0.0002	0.0002	0	0	0	0	0	0	0	0.0002	0	0	0	0	0	0	0	0
Bacteria	SR1	Other	Other	0.0002	0.0028	0.0034	0.0018	0.0012	0.0016	0.0022	0.003	0.001	0.0022	0.003	0.002	0.0034	0	0	0.004	0.0014	0.0016	0.0062	0.0012	0.0002	0.0028	0.002	0.0048
Bacteria	Spirochaetes	Leptospirae	Leptospirales	0.002	0.001	0.003	0.0016	0.0004	0.005	0.0024	0.0026	0.0022	0.0034	0.002	0.0036	0.001	0.0008	0	0.0016	0.0008	0.0008	0.0002	0.0024	0	0	0	0.0008
Bacteria	Spirochaetes	Spirochaetes	Spirochaetales	0.4866	0.1826	0.4042	0.5672	0.5064	0.5198	0.5294	0.4264	0.3742	0.3118	0.3866	0.4018	0.3778	0.586	0.3992	0.3292	0.3656	0.3772	0.4738	0.3178	0.329	0.2858	0.227	0.1728
Bacteria	Synergistetes	Synergistia	Synergistales	0.0144	0.0072	0.0242	0.0148	0.013	0.0096	0.0224	0.0154	0.0158	0.0084	0.0094	0.014	0.0048	0.0062	0.0026	0.0074	0.0048	0.0104	0.0058	0.0054	0.0012	0.0072	0.0024	0.0016
Bacteria	Tenericutes	Mollicutes	Mycoplasmatales	0.003	0.0024	0.0084	0.0022	0.0036	0.002	0.0018	0.0056	0.0008	0.0114	0.0132	0.0046	0.0064	0.006	0.004	0.0044	0.0026	0.0068	0.003	0.0054	0.008	0.0034	0.0034	0.0148
Bacteria	Verrucomicrobia	Methylacidiphilae	Methylacidiphilales	0.001	0.0006	0.0022	0.0004	0.0006	0.0016	0.0004	0.0004	0.002	0	0.0002	0	0	0	0	0	0	0.0006	0	0.0002	0	0	0	0.0002
Bacteria	Verrucomicrobia	Opitutae	Other	0	0.0002	0	0.0002	0	0	0	0	0	0	0	0	0	0	0	0	0	0	0	0	0	0	0	0
Bacteria	Verrucomicrobia	Opitutae	HA64	0.0014	0.0002	0.0014	0.0006	0.001	0.0018	0.0006	0.0012	0.0006	0.0022	0.0016	0.0012	0.0034	0.003	0.004	0.0018	0.0026	0.0006	0.0008	0.0004	0.0022	0.0026	0.0012	0.0018
Bacteria	Verrucomicrobia	Opitutae	Opitutales	0	0	0.0002	0.0002	0	0.0002	0.0004	0	0	0.0004	0	0	0	0	0	0	0	0.0004	0	0.0002	0	0	0.0002	0
Bacteria	Verrucomicrobia	Spartobacteria	Chthoniobacterales	0.0008	0.0018	0.0008	0.002	0.0008	0.0018	0.0014	0.0004	0.0004	0.0002	0	0	0	0	0	0	0	0.0004	0	0	0	0	0	0.0004
Bacteria	Verrucomicrobia	Verrucomicrobiae	Verrucomicrobiales	0	0	0	0	0	0	0.0012	0.0008	0.0016	0	0.0012	0	0	0	0	0	0	0	0	0	0	0	0	0
Bacteria	ZB3	Rs-J96	Other	0.0004	0.0004	0.0018	0.0014	0.0018	0.0006	0.0006	0.0006	0.0004	0.0002	0.0002	0.0006	0.0014	0.0002	0.0008	0.0014	0.0016	0.0006	0.0012	0.0006	0.0002	0.0002	0	0
Unassigned	Other	Other	Other	0.018	0.0082	0.016	0.023	0.0268	0.0094	0.0096	0.0146	0.0226	0.016	0.0158	0.0108	0.012	0.0134	0.0036	0.0124	0.0132	0.0092	0.0166	0.0104	0.005	0.0236	0.0096	0.014
